# Supplementary material for: Circular RNA regulatory network reveals cell–cell crosstalk in acute myeloid leukemia extramedullary infiltration
Source: J Transl Med. 2018 Dec 17;16:361. doi: 10.1186/s12967-018-1726-x (PMC6297994; doi:10.1186/s12967-018-1726-x)
Supplement: Supplementary file 3 — Additional file 3: Table S3. GO analysis of upregulated genes between EMI and non-EMI AML samples. [file 12967_2018_1726_MOESM3_ESM.xlsx]

## Sheet: Sheet1
Table S3 GO analysis of upregulated genes between EMI and non-EMI AML samples
GO.ID	Term	Fold.Enrichment	Pvalue	Enrichment.Score	GENES
GO:0009966	regulation of signal transduction	1.57732	1.40265e-09	8.85305	GADD45B,MAP3K6,DUSP5,P2RX7,MAP2K3,SHC1,MAPKAPK3,CD74,DUSP2,AGPAT2,APP,TNFRSF10B,TNFRSF10A,NFKBIA,CCL19,GRK5,IL6ST,TOB1,SH2B2,PAG1,SH3BP2,SHB,PTK6,CDC42EP2,CCL27,UTS2,CMTM7,CSH2,CMTM8,TYMP,FGF13,IL6,INSL3,VEGFA,TNFSF12,TNFSF9,PTGIR,PDE4A,PYCARD,F2RL1,ACVRL1,UNC5B,GPER1,RPH3AL,ZNF703,DISC1,LRP1,GIPC1,HSPA5,ADAMTSL2,FSTL3,MYOF,MYO5A,TRIB1,SASH1,CD180,PRKCA,PREX1,IQSEC2,NRP1,FOXO1,MYC,CARD9,GFRA2,ZNF…
GO:0060333	interferon-gamma-mediated signaling pathway	6.13672	1.79089e-09	8.74693	SOCS3,PARP14,HLA-A,HLA-DQB1,HLA-DQB2,HLA-DRA,HLA-DRB1,HLA-DRB3,HLA-DRB4,HLA-DRB5,HLA-F,IRF3,IRF5,MT2A,OAS1,OAS2,TRIM34
GO:0030155	regulation of cell adhesion	2.42382	4.81344e-09	8.31754	DISC1,UTRN,PLXNB2,ADAM22,ACVRL1,RELL2,NID1,PTPRO,TBCD,FSTL3,KIF26B,HLA-DQB1,HLA-DQB2,HLA-DRA,HLA-DRB1,HLA-DRB3,HLA-DRB4,HLA-DRB5,CCL19,VAV1,CD4,EPHA8,ZNF703,IL6,IL6ST,HAVCR2,CD1D,PYCARD,TNFSF9,VSIG4,TNFRSF21,CLEC4G,NDFIP1,MAD1L1,CD74,LILRB4,SHB,NLRP3,RARA,APBB1IP,PRKCA,VEGFA,CCR2,PAG1,TNFAIP8L2,NRP1,PREX1,ASS1,LAMA4,PRKX,CYTIP
GO:0019221	cytokine-mediated signaling pathway	2.44875	4.91242e-09	8.3087	AGPAT2,CD74,PYCARD,F2RL1,TNFRSF21,NFKBIA,TNFSF12,TNFSF9,TNFRSF10B,TNFRSF10A,CD40,SLC27A1,CNN2,IL6ST,LMNB1,IL27RA,SHC1,CD4,CSF1R,SCRIB,HLA-A,HLA-DQB1,HLA-DQB2,HLA-DRA,HLA-DRB1,HLA-DRB3,HLA-DRB4,HLA-DRB5,HLA-F,IRF3,IRF5,MT2A,OAS1,OAS2,TRIM34,SOCS3,PARP14,IFITM3,IFITM2,CMKLR1,GPR35,ACKR3,CCL19,CCR2,SLIT3,IL6,RPS6KA4,TJP2,IL1R2,CSF3R
GO:0007165	signal transduction	1.34311	5.00967e-09	8.30019	KCNH4,DLG4,DUSP5,FGF13,GFRA2,GRIN2C,MYC,SPTBN5,MAP2K3,SHC1,ZFP36,MAPKAPK3,KSR1,GADD45B,MAP3K6,P2RX7,CD74,DUSP2,PMAIP1,BAX,BMF,AGPAT2,NFKBIA,PRKACG,CARD9,CD180,TNIP1,CD40,CLEC12B,GRK5,TMEM88,PLCB2,PLCB3,TCF7L2,CSF1R,PAG1,PTK6,CD4,MTSS1,SH2B2,AKAP13,SIK1,ACOT11,STK32C,HMOX1,ASB2,PRKCA,PREX1,ARHGEF28,LRRK1,ANP32A,RPS6KA4,PLEKHM1,CDKN1A,PLK2,PLK3,ZNF385A,HSPA5,WFS1,LILRA1,ADAP1,TSPAN4,TNFRSF10B,TNFRS…
GO:0048583	regulation of response to stimulus	1.46215	5.34054e-09	8.27242	GADD45B,MAP3K6,DUSP5,P2RX7,MAP2K3,SHC1,MAPKAPK3,CD74,DUSP2,AGPAT2,PYCARD,NFKBIA,PRKACG,CARD9,CD180,HAVCR2,NLRP3,IL6,IL6ST,F2RL1,CLEC4G,TNIP1,CD40,CLEC12B,CCR2,IL27RA,NDFIP1,C1QA,C1QB,VSIG4,APP,TNFRSF10B,TNFRSF10A,CCL19,GRK5,NCLN,TOB1,SH2B2,PAG1,SH3BP2,SHB,PTK6,CDC42EP2,CCL27,UTS2,CMTM7,CSH2,CMTM8,TYMP,FGF13,INSL3,VEGFA,TNFSF12,TNFSF9,AKAP13,PRKCA,P2RX4,PTGIR,PDE4A,CMKLR1,ACVRL1,UNC5B,GPER1,UTRN,R…
GO:0023051	regulation of signaling	1.51651	5.74e-09	8.24109	GADD45B,MAP3K6,DUSP5,P2RX7,MAP2K3,SHC1,MAPKAPK3,CD74,DUSP2,SCRIB,GPER1,STX1A,AGPAT2,APP,TNFRSF10B,TNFRSF10A,NFKBIA,CCL19,PRKCA,GRK5,IL6ST,NCLN,TOB1,SH2B2,PAG1,SH3BP2,SHB,PTK6,CDC42EP2,CCL27,UTS2,CMTM7,CSH2,CMTM8,TYMP,FGF13,IL6,INSL3,VEGFA,TNFSF12,TNFSF9,PTGIR,PDE4A,PYCARD,F2RL1,ACVRL1,UNC5B,RPH3AL,ZNF703,DISC1,LRP1,GIPC1,HSPA5,ADAMTSL2,FSTL3,MYOF,MYO5A,RAB3A,TRIB1,SASH1,CD180,EPHB2,PREX1,IQSEC2,P…
GO:0010646	regulation of cell communication	1.51948	6.53009e-09	8.18508	GADD45B,MAP3K6,DUSP5,P2RX7,MAP2K3,SHC1,MAPKAPK3,CD74,DUSP2,GPER1,STX1A,AGPAT2,APP,TNFRSF10B,TNFRSF10A,NFKBIA,CCL19,PRKCA,GRK5,IL6ST,NCLN,TOB1,SH2B2,PAG1,SH3BP2,SHB,PTK6,CDC42EP2,CCL27,UTS2,CMTM7,CSH2,CMTM8,TYMP,FGF13,IL6,INSL3,VEGFA,TNFSF12,TNFSF9,PTGIR,SLC8A1,PDE4A,PYCARD,F2RL1,ACVRL1,UNC5B,RPH3AL,ZNF703,DISC1,LRP1,GIPC1,HSPA5,ADAMTSL2,FSTL3,MYOF,MYO5A,RAB3A,TRIB1,SASH1,CD180,EPHB2,PREX1,IQSEC2,…
GO:0007154	cell communication	1.31626	7.58064e-09	8.12029	KCNH4,DLG4,DUSP5,FGF13,GFRA2,GRIN2C,MYC,SPTBN5,MAP2K3,SHC1,ZFP36,MAPKAPK3,KSR1,GADD45B,MAP3K6,P2RX7,CD74,DUSP2,PPP1R9B,PMAIP1,BAX,BMF,GPER1,STX1A,AGPAT2,NFKBIA,PRKACG,CARD9,CD180,TNIP1,CD40,CLEC12B,CCL27,SH3KBP1,INSL3,PTGIR,PCDH10,C1QA,TNFSF9,NRP1,GRK5,TMEM88,PLCB2,PLCB3,TCF7L2,SH2B2,LILRB4,NLRP3,ADCY9,AGAP3,CLCN6,CSF1R,CSF3R,GRASP,EDNRA,ARHGAP27,UNC5B,FLNB,SRGAP2,AMFR,GNL1,OR51B5,PYCARD,HLA-DRB3…
GO:1902531	regulation of intracellular signal transduction	1.76622	9.00574e-09	8.04548	GADD45B,MAP3K6,DUSP5,P2RX7,MAP2K3,SHC1,MAPKAPK3,CD74,DUSP2,TNFRSF10B,TNFRSF10A,NFKBIA,CCL19,PDE4A,F2RL1,UNC5B,GPER1,MYO5A,PREX1,IQSEC2,NRP1,FOXO1,MYC,CARD9,GFRA2,FGD4,FGD5,SPATA13,FGD2,PLEKHG3,ARHGEF40,ARHGEF28,PLEKHG2,VAV1,VAV2,ARHGEF10,AKAP13,GPR35,BCL3,APP,NLRP3,CSF1R,IL6,IL6ST,PARP14,PTK6,SOCS3,CD40,PLK2,HMOX1,IRF3,S100A13,NDFIP1,APOL3,CD4,TNIP1,PYCARD,PER1,TRIB1,VEGFA,SPRY1,CDK5RAP3,ID1,SORB…
GO:0034341	response to interferon-gamma	4.28367	9.18744e-09	8.03681	HLA-A,HLA-DQB1,HLA-DQB2,HLA-DRA,HLA-DRB1,HLA-DRB3,HLA-DRB4,HLA-DRB5,HLA-F,IRF3,IRF5,MT2A,OAS1,OAS2,TRIM34,SOCS3,PARP14,CCL19,SLC26A6,IFITM3,IFITM2,CD40
GO:0023052	signaling	1.31435	9.84826e-09	8.00664	KCNH4,DLG4,DUSP5,FGF13,GFRA2,GRIN2C,MYC,SPTBN5,MAP2K3,SHC1,ZFP36,MAPKAPK3,KSR1,GADD45B,MAP3K6,P2RX7,CD74,DUSP2,PMAIP1,BAX,BMF,SCRIB,GPER1,STX1A,AGPAT2,NFKBIA,PRKACG,CARD9,CD180,TNIP1,CD40,CLEC12B,CCL27,SH3KBP1,INSL3,PTGIR,PCDH10,C1QA,TNFSF9,NRP1,GRK5,TMEM88,PLCB2,PLCB3,TCF7L2,SH2B2,LILRB4,NLRP3,ADCY9,AGAP3,CLCN6,CSF1R,CSF3R,GRASP,EDNRA,ARHGAP27,UNC5B,FLNB,SRGAP2,AMFR,GNL1,OR51B5,PYCARD,HLA-DRB3,I…
GO:0006955	immune response	1.69092	1.78453e-08	7.74848	P2RX7,PYCARD,NFKBIA,PRKACG,CARD9,CD180,MAPKAPK3,LILRB4,LILRA1,TNFRSF21,PIK3CD,PAG1,TFEB,HAVCR2,CD4,APP,LRP1,F2RL1,ITGAL,APBB1IP,BCL3,NLRP3,HLA-DQB1,IL6,GNL1,SCART1,CLEC4G,TNIP1,CD40,CLEC12B,IL6ST,CCR2,IL27RA,NDFIP1,CD74,C1QA,C1QB,VSIG4,HLA-DQB2,HLA-DRA,HLA-DRB1,HLA-DRB3,HLA-DRB4,HLA-DRB5,SHB,HMOX1,SHMT2,IFITM3,IFITM2,IRF3,FCGRT,SHC1,VAV1,VAV2,ACTB,SCRIB,MILR1,S100A13,TCIRG1,AGPAT2,STK11IP,CNN2,CT…
GO:0002376	immune system process	1.54713	2.54375e-08	7.59453	CCL19,SNX27,PYCARD,BAX,PIK3CD,IL6,P2RX7,NFKBIA,PRKACG,CARD9,CD180,MAPKAPK3,FSTL3,CEBPD,ZFAT,LILRB4,LILRA1,TNFRSF21,PAG1,TFEB,HAVCR2,CD4,APP,LRP1,F2RL1,ITGAL,APBB1IP,BCL3,CMTM7,NLRP3,HLA-DQB1,TRPM2,CCR2,GNL1,SCART1,HLA-A,HLA-F,TAPBP,HLA-DMA,HLA-DRA,HLA-DRB1,RRAS,PTPRO,CD74,SIAE,HMOX1,VEGFA,GPER1,CLEC4G,TNIP1,NDFIP1,CD40,CLEC12B,IL6ST,IL27RA,C1QA,C1QB,IFITM3,IFITM2,CCL27,CMKLR1,HLA-DQB2,RFX1,VAV1,I…
GO:0022610	biological adhesion	1.86652	3.58899e-08	7.44503	ITGAL,DISC1,UTRN,SORBS3,EMILIN1,CSF3R,EPHA8,CLSTN1,SSPO,APP,RHOB,IZUMO1R,LAMA4,MCAM,ADAM22,PRKCA,PRKX,ACKR3,PCDH10,ICAM5,SRPX,PSTPIP1,CD4,MTSS1,PLXNB2,NRXN3,TNIP1,LYPD5,NID1,ACVRL1,RELL2,PTPRO,TBCD,FSTL3,KIF26B,CYTIP,HLA-DQB1,HLA-DQB2,HLA-DRA,HLA-DRB1,HLA-DRB3,HLA-DRB4,HLA-DRB5,CCL19,VAV1,ZNF703,CD1D,SRGAP2,SRCIN1,NRP1,ID1,IL6,IL6ST,HAVCR2,PYCARD,TNFSF9,VSIG4,TNFRSF21,CLEC4G,NDFIP1,MAD1L1,SCARB1,…
GO:0007166	cell surface receptor signaling pathway	1.54285	5.93137e-08	7.22685	AGPAT2,CD74,NFKBIA,PRKACG,CARD9,CD40,CLEC12B,GRK5,TMEM88,PLCB2,PLCB3,TCF7L2,CSF1R,GFRA2,PAG1,PTK6,CD4,MTSS1,SHC1,APP,ID1,ACVRL1,TOB1,GRIN2C,DAGLA,EPN1,MYC,DISP2,ITGAL,VAV1,NRP1,TCIRG1,SH2B2,EIF4EBP1,FOXO1,PDK4,IL6ST,BAX,TNFRSF10B,TNFRSF10A,PTGIR,PYCARD,F2RL1,ZNF703,CSF3R,IL6,CCR2,IL1R2,SOCS3,TNFRSF21,HLA-DQB1,HLA-DQB2,HLA-DRA,HLA-DRB1,HLA-DRB3,HLA-DRB4,HLA-DRB5,PIK3CD,SHB,DISC1,LRP1,GIPC1,HSPA5,A…
GO:0007155	cell adhesion	1.85261	6.08495e-08	7.21574	ITGAL,DISC1,UTRN,CLSTN1,PLXNB2,PCDH10,NRXN3,TNIP1,EMILIN1,LYPD5,NID1,ADAM22,ACVRL1,RELL2,PTPRO,TBCD,FSTL3,KIF26B,EPHA8,LAMA4,PRKX,CYTIP,HLA-DQB1,HLA-DQB2,HLA-DRA,HLA-DRB1,HLA-DRB3,HLA-DRB4,HLA-DRB5,CCL19,VAV1,CD4,SORBS3,ZNF703,CD1D,SRGAP2,SRCIN1,NRP1,ID1,IL6,IL6ST,HAVCR2,PYCARD,TNFSF9,VSIG4,TNFRSF21,CLEC4G,NDFIP1,MAD1L1,CD74,LILRB4,SHB,NLRP3,RARA,APBB1IP,PRKCA,VEGFA,CCR2,PAG1,TNFAIP8L2,ACTB,STK10…
GO:0034097	response to cytokine	2.02	7.66949e-08	7.11523	AGPAT2,CD74,PYCARD,F2RL1,CSF1R,CSF3R,IL6,IL6ST,CCR2,IL1R2,SOCS3,TNFRSF21,NFKBIA,TNFSF12,TNFSF9,TNFRSF10B,TNFRSF10A,CD40,SLC27A1,SHMT2,IFITM3,IFITM2,CNN2,LMNB1,IL27RA,SHC1,CD4,PDE2A,MT2A,SCRIB,HLA-A,HLA-DQB1,HLA-DQB2,HLA-DRA,HLA-DRB1,HLA-DRB3,HLA-DRB4,HLA-DRB5,HLA-F,IRF3,IRF5,OAS1,OAS2,TRIM34,PARP14,CMKLR1,GPR35,ACKR3,CCL19,SLIT3,RPS6KA4,MTHFR,PRKCA,SLC26A6,HSPA5,GPER1,ZFP36,TJP2,CTBP2,JUNB,RARA,S…
GO:0007159	leukocyte cell-cell adhesion	2.83478	7.94187e-08	7.10008	HLA-DQB1,HLA-DQB2,HLA-DRA,HLA-DRB1,HLA-DRB3,HLA-DRB4,HLA-DRB5,CCL19,VAV1,CD4,IL6,IL6ST,HAVCR2,CD1D,PYCARD,TNFSF9,VSIG4,TNFRSF21,CLEC4G,NDFIP1,MAD1L1,CD74,LILRB4,SHB,NLRP3,RARA,CCR2,PAG1,TNFAIP8L2,STK10,ASS1,TNIP1,ITGAL
GO:0035556	intracellular signal transduction	1.5496	8.88519e-08	7.05133	KCNH4,DLG4,DUSP5,FGF13,GFRA2,GRIN2C,MYC,SPTBN5,MAP2K3,SHC1,ZFP36,MAPKAPK3,KSR1,GADD45B,MAP3K6,P2RX7,CD74,DUSP2,CDKN1A,PLK2,PLK3,ZNF385A,BAX,ADCY9,PTGIR,NFKBIA,TIFAB,BCL3,CARD9,TNFRSF10B,TNFRSF10A,TRIB1,CCL19,CCR2,SOCS3,PTK6,RHOV,RHOBTB2,HMOX1,VAV1,VAV2,RRAS,CDC42EP2,CDC42EP1,RHOB,GPER1,PDE4A,DMD,SLC8A1,PIK3CD,F2RL1,UNC5B,PDE2A,STK10,MYO5A,EIF4EBP1,DISC1,PREX1,IQSEC2,NRP1,FOXO1,FGD4,FGD5,SPATA13,F…
GO:0050896	response to stimulus	1.21906	9.5846e-08	7.01843	DOT1L,KCNH4,DLG4,DUSP5,FGF13,GFRA2,GRIN2C,MYC,SPTBN5,MAP2K3,SHC1,ZFP36,MAPKAPK3,KSR1,GADD45B,MAP3K6,P2RX7,CD74,DUSP2,PLK3,RAD51D,RAD23B,INO80,PPP1R9B,TAS2R5,EIF4G1,UTS2,EDNRA,ALDH3A1,ASCL2,MTHFR,NR4A2,PAM,VEGFA,ACVRL1,MYOF,PMAIP1,BAX,BMF,IL6,AGPAT2,SLC25A25,PYCARD,NFKBIA,PRKACG,CARD9,CD180,HMOX1,LILRB4,LILRA1,TNFRSF21,PIK3CD,PAG1,TFEB,HAVCR2,CD4,APP,LRP1,F2RL1,ITGAL,APBB1IP,BCL3,NLRP3,HLA-DQB1,CC…
GO:0071346	cellular response to interferon-gamma	4.23905	1.11905e-07	6.95115	HLA-A,HLA-DQB1,HLA-DQB2,HLA-DRA,HLA-DRB1,HLA-DRB3,HLA-DRB4,HLA-DRB5,HLA-F,IRF3,IRF5,MT2A,OAS1,OAS2,TRIM34,SOCS3,PARP14,CCL19,SLC26A6
GO:0042110	T cell activation	2.54544	2.03962e-07	6.69045	CCL19,BAX,F2RL1,ITGAL,APBB1IP,PIK3CD,PREX1,VAV1,CD4,HLA-DQB1,HLA-DQB2,HLA-DRA,HLA-DRB1,HLA-DRB3,HLA-DRB4,HLA-DRB5,P2RX7,IL6,IL6ST,HAVCR2,CD1D,PYCARD,TNFSF9,VSIG4,TNFRSF21,CLEC4G,NDFIP1,MAD1L1,CD74,BCL3,LILRB4,SHB,NLRP3,RARA,CCR2,PAG1,TNFAIP8L2
GO:0070887	cellular response to chemical stimulus	1.49857	2.35152e-07	6.62865	AGPAT2,CD74,CCL19,TRPM2,CCR2,IL6,PTPRO,PIK3CD,F2RL1,CES1,ALDH3A1,ACY3,HSPA5,BAX,ID1,ACVRL1,TCIRG1,SH2B2,EIF4EBP1,FOXO1,PDK4,SHC1,CMKLR1,PYCARD,ZNF703,CSF1R,CSF3R,IL6ST,IL1R2,SOCS3,TOB1,GIPC1,ADAMTSL2,FSTL3,GPER1,PPARGC1B,PREX1,VAV1,MYOF,VEGFA,AMFR,RNF175,CDK5RAP3,IRF3,NFKBIA,SCARB1,TRIB1,SASH1,CD180,PRKCA,HMOX1,MYO5A,SIK1,FOSB,HCRTR1,JUNB,SLIT3,ZNF366,TNFRSF21,TNFSF12,TNFSF9,TNFRSF10B,TNFRSF10A,C…
GO:0051716	cellular response to stimulus	1.25447	2.37691e-07	6.62399	DOT1L,KCNH4,DLG4,DUSP5,FGF13,GFRA2,GRIN2C,MYC,SPTBN5,MAP2K3,SHC1,ZFP36,MAPKAPK3,KSR1,GADD45B,MAP3K6,P2RX7,CD74,DUSP2,RAD51D,RAD23B,INO80,PPP1R9B,PMAIP1,BAX,BMF,AGPAT2,NFKBIA,PRKACG,CARD9,CD180,CCL19,TRPM2,CCR2,IL6,PTPRO,PIK3CD,F2RL1,TNIP1,CD40,CLEC12B,GRK5,TMEM88,PLCB2,PLCB3,TCF7L2,SH2B2,LILRB4,NLRP3,ADCY9,AGAP3,CLCN6,CSF1R,CSF3R,GRASP,EDNRA,ARHGAP27,UNC5B,FLNB,SRGAP2,AMFR,GNL1,OR51B5,PYCARD,HLA-…
GO:0045785	positive regulation of cell adhesion	2.69089	2.67486e-07	6.5727	DISC1,UTRN,RELL2,NID1,FSTL3,KIF26B,HLA-DQB1,HLA-DQB2,HLA-DRA,HLA-DRB1,HLA-DRB3,HLA-DRB4,HLA-DRB5,CCL19,VAV1,CD4,IL6,IL6ST,HAVCR2,CD1D,PYCARD,TNFSF9,CD74,LILRB4,SHB,NLRP3,RARA,CCR2,VEGFA,NRP1,PREX1,APBB1IP,PRKCA
GO:0050863	regulation of T cell activation	2.89347	3.19877e-07	6.49502	HLA-DQB1,HLA-DQB2,HLA-DRA,HLA-DRB1,HLA-DRB3,HLA-DRB4,HLA-DRB5,CCL19,VAV1,CD4,IL6,IL6ST,HAVCR2,CD1D,PYCARD,TNFSF9,VSIG4,TNFRSF21,CLEC4G,NDFIP1,MAD1L1,CD74,LILRB4,SHB,NLRP3,RARA,CCR2,PAG1,TNFAIP8L2
GO:0010033	response to organic substance	1.48475	3.23044e-07	6.49074	AGPAT2,CD74,NR4A2,DNAJB5,HSPA5,BAX,ID1,ACVRL1,TCIRG1,SH2B2,EIF4EBP1,FOXO1,PDK4,SHC1,ME1,GJD3,CTSV,PFKFB2,SLC8A1,TCF7L2,SLC2A5,CDKN1A,PYCARD,F2RL1,TRPM2,ZNF703,CSF1R,CSF3R,IL6,IL6ST,CCR2,IL1R2,SOCS3,AMFR,RNF175,WFS1,TOB1,GIPC1,ADAMTSL2,FSTL3,GPER1,PPARGC1B,MYOF,VEGFA,CDK5RAP3,IRF3,NFKBIA,SCARB1,TRIB1,SASH1,CD180,PRKCA,PAM,MBD3,RARA,CD4,IRF5,CARD9,TNFRSF21,JUNB,P2RX7,PTGIR,SPARC,MAPKAPK3,TNFRSF10B,…
GO:1903037	regulation of leukocyte cell-cell adhesion	2.80999	3.75966e-07	6.42485	HLA-DQB1,HLA-DQB2,HLA-DRA,HLA-DRB1,HLA-DRB3,HLA-DRB4,HLA-DRB5,CCL19,VAV1,CD4,IL6,IL6ST,HAVCR2,CD1D,PYCARD,TNFSF9,VSIG4,TNFRSF21,CLEC4G,NDFIP1,MAD1L1,CD74,LILRB4,SHB,NLRP3,RARA,CCR2,PAG1,TNFAIP8L2,ASS1
GO:0022407	regulation of cell-cell adhesion	2.5702	5.13736e-07	6.28926	FSTL3,KIF26B,HLA-DQB1,HLA-DQB2,HLA-DRA,HLA-DRB1,HLA-DRB3,HLA-DRB4,HLA-DRB5,CCL19,VAV1,CD4,ZNF703,IL6,IL6ST,HAVCR2,CD1D,PYCARD,TNFSF9,VSIG4,TNFRSF21,CLEC4G,NDFIP1,MAD1L1,CD74,LILRB4,SHB,NLRP3,RARA,CCR2,PAG1,TNFAIP8L2,PRKCA,ASS1
GO:0009605	response to external stimulus	1.5791	5.30046e-07	6.27569	PPP1R9B,IL6,SLC25A25,CCL19,TRPM2,CCR2,PTPRO,PIK3CD,NLRP3,IL6ST,F2RL1,BCL3,SHC1,IFITM3,IFITM2,OAS1,OAS2,CCL27,CMTM7,CMKLR1,CMTM8,TYMP,ACKR3,CLCN6,FOSB,JUNB,P2RX7,CSF1R,EPHA8,EPHB2,ETV1,GFRA2,SH3KBP1,SPTBN5,PRKCA,SLIT1,SLIT3,NRP1,NRXN3,ALDH3A1,SLC8A1,CARD9,HAVCR2,IL27RA,PYCARD,CD4,GAS2L1,CTSV,FOXO1,PDK4,PER1,CD1D,APP,PLXNA1,CNN2,ATP1A1,PDE2A,TNFRSF10B,TNFRSF10A,CD40,VAV2,C1QA,C1QB,CSF3R,PREX1,VAV1,…
GO:0071310	cellular response to organic substance	1.54547	5.56872e-07	6.25424	AGPAT2,CD74,HSPA5,BAX,ID1,ACVRL1,TCIRG1,SH2B2,EIF4EBP1,FOXO1,PDK4,SHC1,PYCARD,F2RL1,ZNF703,CSF1R,CSF3R,IL6,IL6ST,CCR2,IL1R2,SOCS3,TOB1,GIPC1,ADAMTSL2,FSTL3,GPER1,PPARGC1B,MYOF,VEGFA,AMFR,RNF175,CDK5RAP3,IRF3,NFKBIA,SCARB1,TRIB1,SASH1,CD180,PRKCA,MYO5A,SIK1,FOSB,HCRTR1,JUNB,SLIT3,ZNF366,TNFRSF21,TNFSF12,TNFSF9,TNFRSF10B,TNFRSF10A,CD40,SLC27A1,CNN2,LMNB1,IL27RA,CD4,NRP1,PDE2A,MT2A,WFS1,SSTR4,SCRIB,…
GO:0065009	regulation of molecular function	1.44426	5.72634e-07	6.24212	CDKN1A,CDK5RAP3,GADD45B,MAP3K6,DUSP5,P2RX7,MAP2K3,SHC1,MAPKAPK3,CD74,DUSP2,TRIB1,IL6,DBNDD2,PREX1,SHB,SOCS3,NLRP3,PYCARD,PMAIP1,BAX,TNFRSF10B,TNFRSF10A,HSPA5,APP,ADCY9,EDNRA,PRKCA,CCR2,PLCB2,CCL19,SSPO,CDC42EP2,CCL27,UTS2,CMTM7,CSH2,CMTM8,TYMP,FGF13,INSL3,VEGFA,TNFSF12,TNFSF9,GPER1,PPARGC1B,WDR81,CSRNP3,SPINT1,PAPLN,VDR,SPRY1,MYO5A,CMKLR1,NFKBIA,HAVCR2,PARP10,TMC8,CTSZ,DISC1,PLK2,AMFR,LRP1,TCF7L2…
GO:0071345	cellular response to cytokine stimulus	1.98362	7.69374e-07	6.11386	AGPAT2,CD74,PYCARD,F2RL1,CSF1R,CSF3R,IL6,IL6ST,CCR2,IL1R2,SOCS3,TNFRSF21,NFKBIA,TNFSF12,TNFSF9,TNFRSF10B,TNFRSF10A,CD40,SLC27A1,CNN2,LMNB1,IL27RA,SHC1,CD4,PDE2A,MT2A,SCRIB,HLA-A,HLA-DQB1,HLA-DQB2,HLA-DRA,HLA-DRB1,HLA-DRB3,HLA-DRB4,HLA-DRB5,HLA-F,IRF3,IRF5,OAS1,OAS2,TRIM34,PARP14,IFITM3,IFITM2,CMKLR1,GPR35,ACKR3,CCL19,SLIT3,RPS6KA4,SLC26A6,HSPA5,GPER1,ZFP36,TJP2,CTBP2
GO:0050870	positive regulation of T cell activation	3.28747	1.03995e-06	5.98299	HLA-DQB1,HLA-DQB2,HLA-DRA,HLA-DRB1,HLA-DRB3,HLA-DRB4,HLA-DRB5,CCL19,VAV1,CD4,IL6,IL6ST,HAVCR2,CD1D,PYCARD,TNFSF9,CD74,LILRB4,SHB,NLRP3,RARA,CCR2
GO:0042221	response to chemical	1.35916	1.16915e-06	5.93213	PLK3,TAS2R5,AGPAT2,CD74,NR4A2,CCL19,TRPM2,CCR2,IL6,PTPRO,PIK3CD,F2RL1,DNAJB5,CES1,ALDH3A1,ACY3,SLC31A1,CCL27,CMTM7,CMKLR1,CMTM8,TYMP,ACKR3,HSPA5,BAX,ID1,ACVRL1,CSF1R,EPHA8,EPHB2,ETV1,GFRA2,SH3KBP1,SPTBN5,PRKCA,SHC1,SLIT1,SLIT3,NRP1,NRXN3,SLC8A1,TCIRG1,SH2B2,EIF4EBP1,FOXO1,PDK4,CDKN1A,UTS2,ABCA3,FOSB,JUNB,MTHFR,MYC,ATP1A1,P2RX7,PAM,CARD9,RPH3AL,NUPR1,MT2A,ME1,GJD3,CTSV,PFKFB2,TCF7L2,SLC2A5,C1QA,HA…
GO:0042981	regulation of apoptotic process	1.70551	1.46061e-06	5.83547	BAX,CD74,NLRP3,PYCARD,PMAIP1,TNFRSF10B,TNFRSF10A,CDKN1A,PLK2,PLK3,CSF1R,ATF5,FOXO1,GRK5,HSPA5,ID1,IL6,IL6ST,PIM3,MYC,NFKBIA,NTSR1,RARA,BCL3,SHC1,VEGFA,NAA38,SOCS3,HMOX1,PIK3CD,PRKCA,AKAP13,FGD4,FGD2,SCRIB,NUPR1,GPER1,IRF5,RHOB,GADD45B,ADAMTSL4,PREX1,ZMAT3,PLEKHG2,VAV1,VAV2,CSRNP3,BMF,MICAL1,SIGMAR1,UNC5B,LRP1,NR4A2,WFS1,NRP1,CTSZ,VDR,P2RX7,TMC8,ZNF385A,ZFP36,TMEM161A,ACKR3,PTTG1IP,CCL19,SIK1,CD24…
GO:0040011	locomotion	1.64102	1.49648e-06	5.82493	FGF13,DISC1,NR4A2,BAX,NRP1,NAV1,VEGFA,CCL19,TRPM2,CCR2,IL6,PTPRO,PIK3CD,HMOX1,F2RL1,SRGAP2,EPHA8,CCL27,CMTM7,CMKLR1,CMTM8,TYMP,ACKR3,CSF1R,EPHB2,ETV1,GFRA2,SH3KBP1,SPTBN5,PRKCA,SHC1,SLIT1,SLIT3,NRXN3,SASH1,RHOB,SPARC,SCARB1,ACVRL1,INSL3,UTS2,SLC8A1,PLXNA1,TRIB1,LRP1,APP,EMILIN1,SPATA13,SCRIB,SH3BP1,ASAP3,CD248,PTK6,SSTR4,VAV2,PPP1R9B,ATP1A4,LAMA4,ABI3,PRKX,SRCIN1,GPER1,HSPA5,MCAM,PREX1,ZNF703,RRA…
GO:0022409	positive regulation of cell-cell adhesion	2.97707	2.02234e-06	5.69415	HLA-DQB1,HLA-DQB2,HLA-DRA,HLA-DRB1,HLA-DRB3,HLA-DRB4,HLA-DRB5,CCL19,VAV1,CD4,IL6,IL6ST,HAVCR2,CD1D,PYCARD,TNFSF9,CD74,LILRB4,SHB,NLRP3,RARA,CCR2,FSTL3,KIF26B
GO:0043067	regulation of programmed cell death	1.6887	2.14352e-06	5.66887	BAX,CD74,NLRP3,PYCARD,PMAIP1,TNFRSF10B,TNFRSF10A,CDKN1A,PLK2,PLK3,CSF1R,ATF5,FOXO1,GRK5,HSPA5,ID1,IL6,IL6ST,PIM3,MYC,NFKBIA,NTSR1,RARA,BCL3,SHC1,VEGFA,NAA38,SOCS3,HMOX1,ANP32D,ANP32C,TNFRSF21,MAP2K3,CARD9,STK10,TNFAIP8L2,ANP32A,PIK3CD,PRKCA,AKAP13,FGD4,FGD2,SCRIB,NUPR1,GPER1,IRF5,RHOB,GADD45B,ADAMTSL4,PREX1,ZMAT3,PLEKHG2,VAV1,VAV2,CSRNP3,BMF,WFS1,MICAL1,SIGMAR1,UNC5B,LRP1,NR4A2,NRP1,CTSZ,VDR,P2RX…
GO:0035023	regulation of Rho protein signal transduction	4.01594	2.32499e-06	5.63358	NRP1,AKAP13,F2RL1,GPR35,FGD4,FGD5,SPATA13,FGD2,PLEKHG3,ARHGEF40,PREX1,ARHGEF28,PLEKHG2,VAV1,VAV2,ARHGEF10
GO:1903039	positive regulation of leukocyte cell-cell adhesion	3.12746	2.39851e-06	5.62006	HLA-DQB1,HLA-DQB2,HLA-DRA,HLA-DRB1,HLA-DRB3,HLA-DRB4,HLA-DRB5,CCL19,VAV1,CD4,IL6,IL6ST,HAVCR2,CD1D,PYCARD,TNFSF9,CD74,LILRB4,SHB,NLRP3,RARA,CCR2
GO:0002694	regulation of leukocyte activation	2.2904	2.60309e-06	5.58451	GPER1,HAVCR2,TNFRSF21,CDKN1A,CD40,CD74,IL6,HLA-DQB1,HLA-DQB2,HLA-DRA,HLA-DRB1,HLA-DRB3,HLA-DRB4,HLA-DRB5,CCL19,VAV1,CD4,MILR1,IL6ST,CD1D,PYCARD,TNFSF9,VSIG4,CLEC4G,NDFIP1,MAD1L1,HMOX1,CCR2,F2RL1,LILRB4,SHB,NLRP3,RARA,IL27RA,PAG1,TNFAIP8L2,APP
GO:0007265	Ras protein signal transduction	2.66145	2.68224e-06	5.5715	CDC42EP2,CDC42EP1,RHOB,IQSEC2,PLK2,NRP1,FGD4,FGD5,SPATA13,FGD2,PLEKHG3,ARHGEF40,PREX1,ARHGEF28,PLEKHG2,VAV1,VAV2,ARHGEF10,AKAP13,F2RL1,GPR35,SPRY1,EPHB2,CDKN1A,RRAS,SHC1,MAPKAPK3,KSR1
GO:0048584	positive regulation of response to stimulus	1.54096	2.83532e-06	5.5474	GADD45B,MAP3K6,DUSP5,P2RX7,MAP2K3,SHC1,MAPKAPK3,CD74,AGPAT2,PYCARD,NFKBIA,PRKACG,CARD9,CD180,IL6,IL6ST,F2RL1,TNIP1,CCR2,IL27RA,NLRP3,C1QA,C1QB,VSIG4,TNFRSF10B,TNFRSF10A,CCL19,TOB1,SH2B2,PAG1,SH3BP2,SHB,CMKLR1,ACVRL1,UNC5B,GPER1,TNFRSF21,HLA-DQB1,HLA-DQB2,HLA-DRA,HLA-DRB1,HLA-DRB3,HLA-DRB4,HLA-DRB5,PIK3CD,CD4,DISC1,GIPC1,VEGFA,SASH1,PRKCA,HAVCR2,AKAP13,GPR35,IRF3,ACTB,VAV1,VAV2,APP,CSF1R,PARP14,PT…
GO:0002495	antigen processing and presentation of peptide antigen via MHC class II	4.45332	2.89161e-06	5.53886	HLA-DMA,HLA-DRA,PYCARD,AP2S1,CTSV,AP2A2,AP1B1,HLA-DQB1,HLA-DQB2,HLA-DRB1,HLA-DRB3,HLA-DRB4,HLA-DRB5,CD74
GO:0002504	antigen processing and presentation of peptide or polysaccharide antigen via MHC class II	4.40966	3.25752e-06	5.48711	HLA-DMA,HLA-DRA,HLA-DRB1,PYCARD,AP2S1,CTSV,AP2A2,AP1B1,HLA-DQB1,HLA-DQB2,HLA-DRB3,HLA-DRB4,HLA-DRB5,CD74
GO:0007266	Rho protein signal transduction	3.39124	3.55894e-06	5.44868	NRP1,FGD4,FGD5,SPATA13,FGD2,PLEKHG3,ARHGEF40,PREX1,ARHGEF28,PLEKHG2,VAV1,VAV2,ARHGEF10,AKAP13,F2RL1,GPR35,CDC42EP2,CDC42EP1,RHOB
GO:1902533	positive regulation of intracellular signal transduction	1.87055	3.8081e-06	5.41929	GADD45B,MAP3K6,DUSP5,P2RX7,MAP2K3,SHC1,MAPKAPK3,CD74,TNFRSF10B,TNFRSF10A,CCL19,F2RL1,UNC5B,GPER1,CARD9,AKAP13,GPR35,APP,CSF1R,IL6,IL6ST,PARP14,PTK6,SOCS3,CD40,PLK2,HMOX1,IRF3,S100A13,NDFIP1,APOL3,CD4,VEGFA,SORBS3,EPHA8,SSTR4,KSR1,FGD2,SASH1,PMAIP1,PTGIR,PYCARD,P2RX4,PIK3CD,TCF7L2,VAV1,HCRTR1,SCIMP,PRKCA,ACKR3,HAVCR2,NRP1,CDK5RAP3,ZNF385A,BAX,BMF,LRRK1
GO:0046649	lymphocyte activation	2.07274	4.12514e-06	5.38456	CCL19,SNX27,BAX,PIK3CD,F2RL1,ITGAL,APBB1IP,BCL3,CD180,CMTM7,PREX1,VAV1,CD4,TNFRSF21,CDKN1A,CD40,CD74,IL6,HLA-DQB1,HLA-DQB2,HLA-DRA,HLA-DRB1,HLA-DRB3,HLA-DRB4,HLA-DRB5,HAVCR2,P2RX7,SHB,IL6ST,CD1D,PYCARD,TNFSF9,VSIG4,CLEC4G,NDFIP1,MAD1L1,LILRB4,NLRP3,RARA,CCR2,IMPDH1,IL27RA,PAG1,TNFAIP8L2
GO:0050865	regulation of cell activation	2.19183	5.35377e-06	5.27134	GPER1,HAVCR2,TNFRSF21,CDKN1A,CD40,CD74,IL6,HLA-DQB1,HLA-DQB2,HLA-DRA,HLA-DRB1,HLA-DRB3,HLA-DRB4,HLA-DRB5,CCL19,VAV1,CD4,MILR1,IL6ST,CD1D,PYCARD,TNFSF9,VSIG4,CLEC4G,NDFIP1,MAD1L1,HMOX1,CCR2,F2RL1,LILRB4,SHB,NLRP3,RARA,IL27RA,PAG1,TNFAIP8L2,APP,PRKCA
GO:0010941	regulation of cell death	1.62696	5.7309e-06	5.24178	BAX,CD74,NLRP3,PYCARD,PMAIP1,TNFRSF10B,TNFRSF10A,CDKN1A,PLK2,PLK3,CSF1R,ATF5,FOXO1,GRK5,HSPA5,ID1,IL6,IL6ST,PIM3,MYC,NFKBIA,NTSR1,RARA,BCL3,SHC1,VEGFA,NAA38,SOCS3,HMOX1,EIF4G1,LRP1,ANP32D,ANP32C,TNFRSF21,MAP2K3,CARD9,STK10,TNFAIP8L2,ANP32A,PIK3CD,PRKCA,AKAP13,FGD4,FGD2,SCRIB,NUPR1,GPER1,IRF5,RHOB,GADD45B,ADAMTSL4,PREX1,ZMAT3,PLEKHG2,VAV1,VAV2,CSRNP3,BMF,WFS1,MICAL1,SIGMAR1,UNC5B,NR4A2,NRP1,CTSZ,V…
GO:0042327	positive regulation of phosphorylation	1.84418	5.84202e-06	5.23344	GADD45B,MAP3K6,DUSP5,P2RX7,MAP2K3,SHC1,MAPKAPK3,CD74,CSF1R,PROM2,GPER1,APP,VEGFA,CD4,CD40,HSPA5,BAX,TNFRSF10B,TNFRSF10A,CCL19,ACVRL1,FGF13,STK10,CARD9,RPS6KA4,PFKFB2,EIF4G1,IL6,GFRA2,ADCY9,PRKACG,IL6ST,PARP14,PTK6,SOCS3,AKAP13,SORBS3,EPHA8,SSTR4,KSR1,FGD2,SASH1,VAV2,PSRC1,CDKN1A,F2RL1,PYCARD,LRRK1,NRP1,SRCIN1,HCRTR1,SCIMP,PRKCA,ACKR3,HAVCR2,SLC27A1,PPARGC1B
GO:0045321	leukocyte activation	1.74808	6.11631e-06	5.21351	CCL19,SNX27,PYCARD,BAX,PIK3CD,HAVCR2,F2RL1,ITGAL,APBB1IP,BCL3,CD180,CMTM7,GPER1,PREX1,VAV1,CD4,TNFRSF21,CDKN1A,CD40,CD74,IL6,HLA-DQB1,HLA-DQB2,HLA-DRA,HLA-DRB1,HLA-DRB3,HLA-DRB4,HLA-DRB5,MILR1,P2RX7,SHB,IL6ST,CD1D,TNFSF9,VSIG4,CLEC4G,NDFIP1,MAD1L1,S100A13,HMOX1,CCR2,TCIRG1,AGPAT2,STK11IP,CNN2,CTSZ,AP2A2,ALDH3B1,GAA,GM2A,COMMD9,IMPDH1,RAB24,RAB3A,SLC2A5,STK10,TRPM2,PTGES2,TSPAN14,LILRB4,NLRP3,RARA…
GO:0048518	positive regulation of biological process	1.27266	6.39116e-06	5.19442	GADD45B,MAP3K6,DUSP5,P2RX7,MAP2K3,SHC1,MAPKAPK3,CD74,SPRY1,AGPAT2,SCRIB,CSF1R,PROM2,GPER1,APP,VEGFA,CD4,CD40,PRKCA,TNFSF12,NRP1,ACVRL1,DISC1,UTRN,STX1A,MYC,PYCARD,NFKBIA,PRKACG,CARD9,CD180,CCL19,IL6,IL6ST,F2RL1,TNIP1,CCR2,IL27RA,NLRP3,BAX,C1QA,C1QB,PMAIP1,TNFRSF10B,TNFRSF10A,VSIG4,CDKN1A,PLK2,PLK3,ZNF385A,HSPA5,ADCY9,EDNRA,TCIRG1,TBC1D8,EIF4G1,ALDH3A1,GRK5,CD248,RARA,S100A13,SHMT2,ZNF703,DOT1L,SA…
GO:0016477	cell migration	1.68849	6.39129e-06	5.19441	FGF13,DISC1,NR4A2,BAX,NRP1,NAV1,VEGFA,CCL19,TRPM2,CCR2,IL6,PTPRO,PIK3CD,HMOX1,F2RL1,SRGAP2,EPHA8,SASH1,RHOB,PRKCA,SPARC,SCARB1,ACVRL1,INSL3,CMKLR1,UTS2,SLC8A1,PLXNA1,TRIB1,LRP1,SPATA13,LAMA4,ABI3,PRKX,SRCIN1,CSF1R,GPER1,HSPA5,MCAM,PREX1,ZNF703,RRAS,SRGAP2B,CSF3R,VAV1,ID1,SH3BP1,P2RX4,CD40,GIPC1,TNFSF12,SCRIB,ITGAL,SHC1,TNFRSF10B,TNFRSF10A,CD74,CCL27,SYDE1,ACKR3,STK10,GCSAM,PYCARD,APP,PLXNB2,EMILI…
GO:0001775	cell activation	1.69464	6.57557e-06	5.18207	CCL19,SNX27,PYCARD,BAX,PIK3CD,APP,LRP1,BCL3,HAVCR2,F2RL1,ITGAL,APBB1IP,CD180,CMTM7,GPER1,IL6,RHOB,PRKCA,VAV1,VAV2,CD40,PREX1,CD4,TNFRSF21,CDKN1A,CD74,HLA-DQB1,HLA-DQB2,HLA-DRA,HLA-DRB1,HLA-DRB3,HLA-DRB4,HLA-DRB5,MILR1,P2RX7,SHB,IL6ST,CD1D,TNFSF9,P2RX4,VSIG4,CLEC4G,NDFIP1,MAD1L1,S100A13,HMOX1,CCR2,TCIRG1,AGPAT2,STK11IP,CNN2,CTSZ,AP2A2,ALDH3B1,GAA,GM2A,COMMD9,IMPDH1,RAB24,RAB3A,SLC2A5,STK10,TRPM2,P…
GO:0002573	myeloid leukocyte differentiation	3.22975	7.28571e-06	5.13753	NDFIP1,APP,CSF1R,VEGFA,JUNB,RARA,LRRK1,TRIB1,PRKCA,MYC,CD4,CD74,FSTL3,LILRB4,PPARGC1B,PIK3CD,F2RL1,CCL19,TJP2
GO:0051174	regulation of phosphorus metabolic process	1.59356	7.43084e-06	5.12896	CDKN1A,CDK5RAP3,GADD45B,MAP3K6,DUSP5,P2RX7,MAP2K3,SHC1,MAPKAPK3,CD74,DUSP2,PLXNB2,EPHB2,MICAL1,CSF1R,PROM2,GPER1,APP,VEGFA,CD4,CD40,NUP214,TRIB1,IL6,DBNDD2,PREX1,SHB,SOCS3,HSPA5,BAX,ADCY9,EDNRA,PRKCA,CCR2,TNFRSF10B,TNFRSF10A,CCL19,PDK4,PPARGC1B,EIF4G1,ACVRL1,SCARB1,WDR81,CSRNP3,SSTR4,PDE2A,PTGIR,GFRA2,FGF13,STK10,FOXO1,MYC,CARD9,RPS6KA4,PFKFB2,DMD,PRKACG,NRP1,IL6ST,PARP14,PTK6,AKAP13,SPRY1,ID1,SO…
GO:0051239	regulation of multicellular organismal process	1.43587	7.94514e-06	5.0999	SPRY1,RPS6KA4,AGPAT2,GAA,ATP1A1,SLC8A1,DMD,DISC1,VEGFA,HAVCR2,F2RL1,NDFIP1,UTS2,PTPRO,ANXA6,IL6,CCR2,IL6ST,SASH1,RHOB,PRKCA,SPARC,NRP1,SCARB1,ACVRL1,AKAP13,P2RX4,ASCL2,INSL3,ZNF703,PLXNB2,HSPA5,PTK6,CTSZ,LRP1,PMP22,UTRN,VAV2,P2RX7,PKDCC,SEMA3G,RARA,TYMP,TNFRSF21,MYRF,SLC27A1,TRPS1,TREX1,IRF3,ZFP36,PYCARD,CMKLR1,VSIG4,IRF5,BCL3,IL27RA,CCL19,CD40,NLRP3,CARD9,HMOX1,BAX,APP,MAP2K3,PER1,SH3BP1,NTSR1,N…
GO:0042325	regulation of phosphorylation	1.64702	8.5005e-06	5.07056	CDKN1A,CDK5RAP3,GADD45B,MAP3K6,DUSP5,P2RX7,MAP2K3,SHC1,MAPKAPK3,CD74,DUSP2,PLXNB2,EPHB2,MICAL1,CSF1R,PROM2,GPER1,APP,VEGFA,CD4,CD40,NUP214,TRIB1,IL6,DBNDD2,PREX1,SHB,SOCS3,HSPA5,BAX,TNFRSF10B,TNFRSF10A,CCL19,EIF4G1,ACVRL1,GFRA2,FGF13,STK10,FOXO1,MYC,CARD9,RPS6KA4,PFKFB2,DMD,ADCY9,PRKACG,PPARGC1B,NRP1,IL6ST,PARP14,PTK6,AKAP13,SPRY1,ID1,SORBS3,EPHA8,SSTR4,KSR1,FGD2,SASH1,WDR81,VAV2,PSRC1,F2RL1,PER1…
GO:0001932	regulation of protein phosphorylation	1.67987	8.88636e-06	5.05128	CDKN1A,CDK5RAP3,GADD45B,MAP3K6,DUSP5,P2RX7,MAP2K3,SHC1,MAPKAPK3,CD74,DUSP2,EPHB2,MICAL1,CSF1R,PROM2,GPER1,APP,VEGFA,CD4,CD40,TRIB1,IL6,DBNDD2,PREX1,SHB,SOCS3,HSPA5,BAX,TNFRSF10B,TNFRSF10A,CCL19,EIF4G1,ACVRL1,GFRA2,FGF13,STK10,FOXO1,MYC,CARD9,RPS6KA4,DMD,ADCY9,PRKACG,IL6ST,PARP14,PTK6,AKAP13,SPRY1,ID1,SORBS3,EPHA8,SSTR4,KSR1,FGD2,SASH1,PSRC1,F2RL1,PER1,PYCARD,LRRK1,NRP1,SRCIN1,RRAS,TNIP1,HCRTR1,SC…
GO:0046847	filopodium assembly	5.63641	9.09428e-06	5.04123	TRPM2,ESPN,NRP1,FGD4,FGD5,SPATA13,FGD2,SRGAP2,SH3BP1,PPP1R9B
GO:0045936	negative regulation of phosphate metabolic process	2.11294	9.48117e-06	5.02314	DUSP2,DUSP5,EPHB2,MICAL1,CDK5RAP3,TRIB1,IL6,GADD45B,DBNDD2,PREX1,SHB,SOCS3,PRKCA,CCR2,EIF4G1,WDR81,CSRNP3,SSTR4,EDNRA,PDE2A,GFRA2,FOXO1,MYC,DMD,BAX,CDKN1A,PARP14,SPRY1,P2RX7,F2RL1,PER1,LRRK1,PTK6,SRCIN1,TNIP1,GPER1,SLC27A1,PYCARD,PKIB
GO:0019220	regulation of phosphate metabolic process	1.58791	9.69843e-06	5.0133	CDKN1A,CDK5RAP3,GADD45B,MAP3K6,DUSP5,P2RX7,MAP2K3,SHC1,MAPKAPK3,CD74,DUSP2,PLXNB2,EPHB2,MICAL1,CSF1R,PROM2,GPER1,APP,VEGFA,CD4,CD40,NUP214,TRIB1,IL6,DBNDD2,PREX1,SHB,SOCS3,HSPA5,BAX,ADCY9,EDNRA,PRKCA,CCR2,TNFRSF10B,TNFRSF10A,CCL19,PPARGC1B,EIF4G1,ACVRL1,SCARB1,WDR81,CSRNP3,SSTR4,PDE2A,PTGIR,GFRA2,FGF13,STK10,FOXO1,MYC,CARD9,RPS6KA4,PFKFB2,DMD,PRKACG,NRP1,IL6ST,PARP14,PTK6,AKAP13,SPRY1,ID1,SORBS3,…
GO:0010563	negative regulation of phosphorus metabolic process	2.10938	9.85685e-06	5.00626	DUSP2,DUSP5,EPHB2,MICAL1,CDK5RAP3,TRIB1,IL6,GADD45B,DBNDD2,PREX1,SHB,SOCS3,PRKCA,CCR2,EIF4G1,WDR81,CSRNP3,SSTR4,EDNRA,PDE2A,GFRA2,FOXO1,MYC,DMD,BAX,CDKN1A,PARP14,SPRY1,P2RX7,F2RL1,PER1,LRRK1,PTK6,SRCIN1,TNIP1,GPER1,SLC27A1,PYCARD,PKIB
GO:0001933	negative regulation of protein phosphorylation	2.34895	1.03404e-05	4.98546	DUSP2,DUSP5,TRIB1,IL6,GADD45B,DBNDD2,PREX1,SHB,SOCS3,EIF4G1,GFRA2,FOXO1,MYC,DMD,BAX,PARP14,SPRY1,CDK5RAP3,P2RX7,CDKN1A,F2RL1,PER1,LRRK1,EPHB2,PTK6,SRCIN1,TNIP1,GPER1,PYCARD,PKIB,MICAL1
GO:0019886	antigen processing and presentation of exogenous peptide antigen via MHC class II	4.26182	1.06581e-05	4.97232	AP2S1,CTSV,AP2A2,AP1B1,HLA-DMA,HLA-DQB1,HLA-DQB2,HLA-DRA,HLA-DRB1,HLA-DRB3,HLA-DRB4,HLA-DRB5,CD74
GO:0009967	positive regulation of signal transduction	1.63612	1.07673e-05	4.96789	GADD45B,MAP3K6,DUSP5,P2RX7,MAP2K3,SHC1,MAPKAPK3,CD74,AGPAT2,TNFRSF10B,TNFRSF10A,CCL19,ACVRL1,F2RL1,UNC5B,GPER1,DISC1,GIPC1,VEGFA,SASH1,CD180,PRKCA,CARD9,AKAP13,GPR35,APP,CSF1R,IL6,IL6ST,PARP14,PTK6,SOCS3,CD40,PLK2,HMOX1,IRF3,S100A13,NDFIP1,APOL3,CD4,SORBS3,EPHA8,SSTR4,KSR1,FGD2,PMAIP1,PTGIR,TSPAN14,PYCARD,CTBP2,P2RX4,TMEM108,PIK3CD,TCF7L2,VAV1,HCRTR1,SCIMP,ACKR3,HAVCR2,NRP1,BAX,BMF,CTDNEP1,LRRK1,…
GO:0044093	positive regulation of molecular function	1.57826	1.07873e-05	4.96709	GADD45B,MAP3K6,DUSP5,P2RX7,MAP2K3,SHC1,MAPKAPK3,CD74,NLRP3,PYCARD,PMAIP1,BAX,TNFRSF10B,TNFRSF10A,HSPA5,ADCY9,EDNRA,PRKCA,PLCB2,CCL19,GPER1,PPARGC1B,APP,VDR,PLK2,AMFR,LRP1,TCF7L2,FGF13,STK10,VEGFA,RAB3A,RPS6KA4,CDC42EP2,ADAP1,CDC42EP1,AGAP3,ARHGAP27,F2RL1,SRGAP2,SH3BP1,ASAP3,PREX1,SRGAP2B,TBCD,VAV1,NRP1,STXBP5L,CD40,RIN1,PFKFB2,CD4,PRKACG,CTBP2,CLPS,MMP17,NR4A2,MYC,AKAP13,FGD2,SASH1,EPHA8,VAV2,PSR…
GO:0006915	apoptotic process	1.5532	1.09044e-05	4.9624	IL6,TNFRSF21,BAX,PMAIP1,BMF,CD74,NLRP3,PYCARD,TNFRSF10B,TNFRSF10A,CDKN1A,PLK2,PLK3,CSF1R,ATF5,FOXO1,GRK5,HSPA5,ID1,IL6ST,PIM3,MYC,NFKBIA,NTSR1,RARA,BCL3,SHC1,VEGFA,NAA38,SOCS3,HMOX1,ANP32D,ANP32C,MAP2K3,CARD9,STK10,TNFAIP8L2,ANP32A,CDK5RAP3,GPER1,PIK3CD,PRKCA,NUPR1,AKAP13,FGD4,FGD2,SCRIB,IRF5,RHOB,GADD45B,ADAMTSL4,PREX1,ZMAT3,PLEKHG2,VAV1,VAV2,CSRNP3,MICAL1,SIGMAR1,UNC5B,LRP1,NR4A2,WFS1,NRP1,CTSZ…
GO:0006928	movement of cell or subcellular component	1.53064	1.22925e-05	4.91036	FGF13,DISC1,NR4A2,BAX,NRP1,NAV1,VEGFA,CCL19,TRPM2,CCR2,IL6,PTPRO,PIK3CD,HMOX1,F2RL1,CCDC151,HYDIN,SRGAP2,EPHA8,AP2S1,AP2A2,KIFC2,CSF1R,EPHB2,ETV1,GFRA2,SH3KBP1,SPTBN5,PRKCA,SHC1,SLIT1,SLIT3,NRXN3,APP,TMEM108,MYO5A,SASH1,RHOB,SPARC,SCARB1,ACVRL1,INSL3,CMKLR1,UTS2,SLC8A1,PLXNA1,TRIB1,LRP1,EMILIN1,SPATA13,SCRIB,SH3BP1,ASAP3,CD248,PTK6,SSTR4,VAV2,PPP1R9B,DMD,ATP1A4,LAMA4,ABI3,PRKX,SRCIN1,GPER1,HSPA5,…
GO:0010562	positive regulation of phosphorus metabolic process	1.75293	1.30531e-05	4.88429	GADD45B,MAP3K6,DUSP5,P2RX7,MAP2K3,SHC1,MAPKAPK3,CD74,CSF1R,PROM2,GPER1,APP,VEGFA,CD4,CD40,HSPA5,BAX,ADCY9,EDNRA,PRKCA,TNFRSF10B,TNFRSF10A,CCL19,PPARGC1B,ACVRL1,PTGIR,FGF13,STK10,CARD9,RPS6KA4,PFKFB2,EIF4G1,IL6,GFRA2,PRKACG,NRP1,IL6ST,PARP14,PTK6,SOCS3,AKAP13,SORBS3,EPHA8,SSTR4,KSR1,FGD2,SASH1,VAV2,PSRC1,WFS1,CDKN1A,F2RL1,PYCARD,LRRK1,NTSR1,SRCIN1,HCRTR1,SCIMP,ACKR3,HAVCR2,SLC27A1
GO:0045937	positive regulation of phosphate metabolic process	1.75293	1.30531e-05	4.88429	GADD45B,MAP3K6,DUSP5,P2RX7,MAP2K3,SHC1,MAPKAPK3,CD74,CSF1R,PROM2,GPER1,APP,VEGFA,CD4,CD40,HSPA5,BAX,ADCY9,EDNRA,PRKCA,TNFRSF10B,TNFRSF10A,CCL19,PPARGC1B,ACVRL1,PTGIR,FGF13,STK10,CARD9,RPS6KA4,PFKFB2,EIF4G1,IL6,GFRA2,PRKACG,NRP1,IL6ST,PARP14,PTK6,SOCS3,AKAP13,SORBS3,EPHA8,SSTR4,KSR1,FGD2,SASH1,VAV2,PSRC1,WFS1,CDKN1A,F2RL1,PYCARD,LRRK1,NTSR1,SRCIN1,HCRTR1,SCIMP,ACKR3,HAVCR2,SLC27A1
GO:0051056	regulation of small GTPase mediated signal transduction	2.59932	1.37611e-05	4.86135	IQSEC2,NRP1,FGD4,FGD5,SPATA13,FGD2,PLEKHG3,ARHGEF40,PREX1,ARHGEF28,PLEKHG2,VAV1,VAV2,ARHGEF10,AKAP13,F2RL1,GPR35,SPRY1,EPHB2,SH3BP1,RHOV,RHOBTB2,SRGAP2,RHOB,SYDE1
GO:0001934	positive regulation of protein phosphorylation	1.8262	1.37653e-05	4.86121	GADD45B,MAP3K6,DUSP5,P2RX7,MAP2K3,SHC1,MAPKAPK3,CD74,HSPA5,BAX,TNFRSF10B,TNFRSF10A,CCL19,APP,ACVRL1,VEGFA,FGF13,STK10,CARD9,RPS6KA4,EIF4G1,IL6,GFRA2,ADCY9,PRKACG,CSF1R,IL6ST,PARP14,PTK6,SOCS3,CD40,AKAP13,SORBS3,EPHA8,GPER1,SSTR4,KSR1,CD4,FGD2,SASH1,PSRC1,CDKN1A,F2RL1,PYCARD,LRRK1,NRP1,SRCIN1,HCRTR1,SCIMP,PRKCA,ACKR3,HAVCR2,SLC27A1,PROM2
GO:0042092	type 2 immune response	6.9465	1.45577e-05	4.83691	CCR2,NDFIP1,IL27RA,NLRP3,CD74,BCL3,IL6,RARA
GO:0002682	regulation of immune system process	1.62218	1.45613e-05	4.8368	P2RX7,PYCARD,NFKBIA,PRKACG,CARD9,CD180,MAPKAPK3,CCL19,CD74,HAVCR2,HMOX1,VEGFA,F2RL1,IL6,GPER1,CLEC4G,TNIP1,NDFIP1,CD40,CLEC12B,IL6ST,CCR2,IL27RA,NLRP3,C1QA,C1QB,VSIG4,CMKLR1,TNFRSF21,HLA-DQB1,HLA-DQB2,HLA-DRA,HLA-DRB1,HLA-DRB3,HLA-DRB4,HLA-DRB5,PIK3CD,PAG1,SHB,CD4,RARA,CDKN1A,VAV1,MILR1,IRF3,FCGRT,SHC1,VAV2,ACTB,SCRIB,CD1D,TNFSF9,MAD1L1,LILRB4,CSF3R,TRIB1,ZFP36,PRKCA,MYC,FSTL3,PPARGC1B,LILRA1,HLA…
GO:0030334	regulation of cell migration	1.93438	1.49449e-05	4.82551	HMOX1,VEGFA,F2RL1,IL6,SASH1,RHOB,PRKCA,SPARC,NRP1,SCARB1,ACVRL1,INSL3,CMKLR1,UTS2,SLC8A1,CCR2,PLXNA1,TRIB1,LRP1,CSF1R,GPER1,HSPA5,MCAM,PIK3CD,PREX1,ZNF703,RRAS,SRGAP2B,SH3BP1,P2RX4,CD40,CCL19,CD74,SYDE1,ACKR3,STK10,GCSAM,PYCARD,APP,PLXNB2,SRGAP2,SPATA13,LAMA4,ABI3,PRKX,SRCIN1
GO:0051249	regulation of lymphocyte activation	2.25952	1.63235e-05	4.78719	TNFRSF21,CDKN1A,CD40,CD74,IL6,HLA-DQB1,HLA-DQB2,HLA-DRA,HLA-DRB1,HLA-DRB3,HLA-DRB4,HLA-DRB5,CCL19,VAV1,CD4,HAVCR2,IL6ST,CD1D,PYCARD,TNFSF9,VSIG4,CLEC4G,NDFIP1,MAD1L1,LILRB4,SHB,NLRP3,RARA,CCR2,IL27RA,PAG1,TNFAIP8L2
GO:1901700	response to oxygen-containing compound	1.61161	1.82912e-05	4.73776	PLK3,TCIRG1,SH2B2,EIF4EBP1,FOXO1,PDK4,SHC1,ME1,GJD3,CTSV,PFKFB2,SLC8A1,TCF7L2,SLC2A5,IRF3,NFKBIA,SCARB1,TRIB1,SASH1,CD180,PRKCA,PAM,MBD3,RARA,CD4,IL6,IRF5,CARD9,TNFRSF21,JUNB,P2RX7,PTGIR,SPARC,MAPKAPK3,TNFRSF10B,TNFRSF10A,CD40,TMEM161A,FOSB,SLC27A1,MYO5A,P2RX4,UTS2,PPARGC1B,CCL19,HSPA5,EFTUD2,HMOX1,MTHFR,SOCS3,CDKN1A,SLIT3,ALDH3A1,PER1,PIM3,RHOB,TRPM2,VDR,TNIP1,NLRP3,PYCARD,ZFP36,HAVCR2,PTK6,APP,…
GO:0002521	leukocyte differentiation	2.21338	1.83526e-05	4.7363	PIK3CD,BCL3,CMTM7,BAX,NDFIP1,APP,PREX1,VAV1,CD4,CSF1R,VEGFA,JUNB,RARA,LRRK1,CD1D,CD74,TNFSF9,LILRB4,SHB,CCL19,NLRP3,IL6,TRIB1,PRKCA,MYC,FSTL3,PPARGC1B,TRPM2,F2RL1,TMEM176B,TMEM176A,TJP2,RRAS
GO:0007264	small GTPase mediated signal transduction	2.17164	2.03426e-05	4.69159	CDKN1A,PLK2,RRAS,SHC1,MAPKAPK3,KSR1,CDC42EP2,CDC42EP1,RHOB,IQSEC2,NRP1,FGD4,FGD5,SPATA13,FGD2,PLEKHG3,ARHGEF40,PREX1,ARHGEF28,PLEKHG2,VAV1,VAV2,ARHGEF10,AKAP13,F2RL1,GPR35,SPRY1,EPHB2,RHOV,RHOBTB2,SRGAP2,SYDE1,SH3BP1,HMOX1
GO:0043122	regulation of I-kappaB kinase/NF-kappaB signaling	2.77645	2.52649e-05	4.59748	NFKBIA,BCL3,APP,CCL19,NLRP3,PLK2,AKAP13,F2RL1,HMOX1,IRF3,S100A13,CARD9,NDFIP1,APOL3,TNFRSF10B,CD4,CD40,CD74,TNIP1,PYCARD,PER1
GO:0023056	positive regulation of signaling	1.57241	2.60477e-05	4.58423	GADD45B,MAP3K6,DUSP5,P2RX7,MAP2K3,SHC1,MAPKAPK3,CD74,SCRIB,GPER1,STX1A,AGPAT2,TNFRSF10B,TNFRSF10A,CCL19,TOB1,SH2B2,PAG1,SH3BP2,SHB,ACVRL1,F2RL1,UNC5B,DISC1,GIPC1,VEGFA,SASH1,CD180,PRKCA,PFKFB2,TCF7L2,UTS2,CARD9,AKAP13,GPR35,APP,CSF1R,IL6,IL6ST,PARP14,PTK6,SOCS3,CD40,PLK2,HMOX1,IRF3,S100A13,NDFIP1,APOL3,CD4,SORBS3,EPHA8,SSTR4,KSR1,FGD2,PMAIP1,PTGIR,TSPAN14,PYCARD,CTBP2,DLG4,CLSTN1,P2RX4,TMEM108,PI…
GO:0051179	localization	1.22931	2.61525e-05	4.58249	NFKBIA,BCL3,SPRY1,SAPCD2,COG4,SLC27A1,FGF13,DISC1,NR4A2,BAX,NRP1,NAV1,CMTM8,MARVELD1,PMAIP1,BMF,P2RX7,SRPX,GPER1,STX1A,SIK1,ATP1A1,P2RX4,PER1,SLC8A1,VEGFA,DLG4,NLRP3,CCL19,TRPM2,CCR2,FCGRT,IL6,PTPRO,PIK3CD,APP,SPARC,CLEC3B,HMOX1,F2RL1,CD74,UTS2,SRGAP2,AP1B1,MYO5A,MYO5B,TVP23A,PTTG1IP,NUP214,STK11IP,GRASP,GRIN2C,VAMP5,SCRIB,GIPC1,TRPS1,CHMP4B,NAGPA,PDE2A,EPB41L2,ABCA3,LCN15,TRPV2,ASIC4,SLC13A2,TMC…
GO:0043408	regulation of MAPK cascade	1.93485	2.8408e-05	4.54656	GADD45B,MAP3K6,DUSP5,P2RX7,MAP2K3,SHC1,MAPKAPK3,CD74,DUSP2,CCL19,FOXO1,MYC,CARD9,TRIB1,AKAP13,VEGFA,CD40,SPRY1,CDK5RAP3,SORBS3,EPHA8,GPER1,IL6,SSTR4,KSR1,CD4,FGD2,SASH1,F2RL1,PER1,PYCARD,APP,EPHB2,RRAS,TNIP1,CSF1R,HCRTR1,SCIMP,PRKCA,ACKR3,HAVCR2,NRP1,ID1
GO:0030029	actin filament-based process	1.95276	2.84806e-05	4.54545	ESPN,SRGAP2,MICAL1,CDC42EP2,PACSIN2,FGD4,FGD5,FGD2,IQSEC2,FLNB,DAAM2,SPTBN5,SSH2,MTSS1,SORBS3,PPARGC1B,SH3BP1,MYO5A,PREX1,CORO7,DMD,PLEKHG2,F2RL1,CDC42EP1,PYCARD,EPB41L2,CNN2,SHC1,NPHS2,NRP1,ID1,LRP1,PAM,ASAP3,ARHGEF10,AKAP13,ATP1A1,CACNA2D1,ACTB,CSF1R,TRPM2
GO:0006468	protein phosphorylation	1.51955	2.86534e-05	4.54282	CDKN1A,CDK5RAP3,DLG4,DUSP5,FGF13,GFRA2,GRIN2C,MYC,SPTBN5,MAP2K3,SHC1,ZFP36,MAPKAPK3,KSR1,GADD45B,MAP3K6,P2RX7,CD74,DUSP2,PLXNB2,EPHB2,MICAL1,CSF1R,PROM2,GPER1,APP,VEGFA,CD4,CD40,TRIB1,IL6,DBNDD2,PREX1,SHB,SOCS3,HSPA5,BAX,TNFRSF10B,TNFRSF10A,CCL19,PTK6,EIF4G1,ACVRL1,RPS6KA4,PLK2,STK32C,PRKCA,PRKX,EPHA8,PKDCC,KCNH4,STK10,FOXO1,CARD9,DMD,ADCY9,PRKACG,IL6ST,PARP14,AKAP13,SPRY1,ID1,SORBS3,SSTR4,FGD2,S…
GO:0050776	regulation of immune response	1.75526	2.91651e-05	4.53514	P2RX7,PYCARD,NFKBIA,PRKACG,CARD9,CD180,MAPKAPK3,HAVCR2,CLEC4G,F2RL1,TNIP1,CD40,CLEC12B,IL6ST,CCR2,IL27RA,NDFIP1,NLRP3,CD74,C1QA,C1QB,VSIG4,TNFRSF21,HLA-DQB1,HLA-DQB2,HLA-DRA,HLA-DRB1,HLA-DRB3,HLA-DRB4,HLA-DRB5,PIK3CD,PAG1,SHB,CD4,HMOX1,IRF3,FCGRT,SHC1,VAV1,VAV2,ACTB,SCRIB,CD1D,CCL19,IL6,RARA,GCSAM,LILRB4,SOCS3,PARP14,BAX,LILRA1,HLA-A,HLA-F,ITGAL,ICAM5
GO:0002828	regulation of type 2 immune response	7.49643	2.97238e-05	4.5269	CCR2,NDFIP1,IL27RA,NLRP3,CD74,IL6,RARA
GO:0046578	regulation of Ras protein signal transduction	2.92069	3.03959e-05	4.51719	IQSEC2,NRP1,FGD4,FGD5,SPATA13,FGD2,PLEKHG3,ARHGEF40,PREX1,ARHGEF28,PLEKHG2,VAV1,VAV2,ARHGEF10,AKAP13,F2RL1,GPR35,SPRY1,EPHB2
GO:0002252	immune effector process	1.68529	3.10637e-05	4.50775	P2RX7,APP,LRP1,PYCARD,HAVCR2,F2RL1,ITGAL,APBB1IP,BCL3,CD180,HLA-DQB1,IL6,GNL1,SCART1,PIK3CD,CLEC4G,C1QA,C1QB,VSIG4,CD74,HMOX1,ACTB,VAV1,VAV2,IRF3,MILR1,S100A13,CCR2,TCIRG1,AGPAT2,STK11IP,CNN2,CTSZ,AP2A2,ALDH3B1,GAA,GM2A,COMMD9,IMPDH1,RAB24,RAB3A,SLC2A5,STK10,TRPM2,PTGES2,TSPAN14,SHB,CCL19,NLRP3,RARA,CLEC12B,NDFIP1,IL27RA,CD40,IFITM3,IFITM2,IRF5,OAS1,OAS2,PMAIP1,TRIM34,CARD9,TRIM11
GO:0048522	positive regulation of cellular process	1.2746	3.17948e-05	4.49764	GADD45B,MAP3K6,DUSP5,P2RX7,MAP2K3,SHC1,MAPKAPK3,CD74,SCRIB,CSF1R,PROM2,GPER1,APP,VEGFA,CD4,CD40,PRKCA,TNFSF12,NRP1,ACVRL1,STX1A,AGPAT2,DISC1,MYC,F2RL1,IL6,BAX,NLRP3,PYCARD,PMAIP1,TNFRSF10B,TNFRSF10A,CDKN1A,PLK2,PLK3,ZNF385A,HSPA5,ADCY9,EDNRA,CCL19,TCIRG1,TBC1D8,EIF4G1,ALDH3A1,GRK5,IL6ST,CD248,RARA,S100A13,SHMT2,ZNF703,DOT1L,SAPCD2,TOB1,SH2B2,PAG1,SH3BP2,SHB,FOXO1,TFEB,P2RX4,INO80,SASH1,RHOB,SPARC…
GO:0031294	lymphocyte costimulation	4.47346	3.19373e-05	4.4957	HLA-DQB1,HLA-DQB2,HLA-DRA,HLA-DRB1,HLA-DRB3,HLA-DRB4,HLA-DRB5,CCL19,VAV1,CD4,IL6
GO:0098609	cell-cell adhesion	1.8596	3.26166e-05	4.48656	ITGAL,CLSTN1,PLXNB2,PCDH10,NRXN3,TNIP1,FSTL3,KIF26B,HLA-DQB1,HLA-DQB2,HLA-DRA,HLA-DRB1,HLA-DRB3,HLA-DRB4,HLA-DRB5,CCL19,VAV1,CD4,ZNF703,CD1D,IL6,IL6ST,HAVCR2,PYCARD,TNFSF9,VSIG4,TNFRSF21,CLEC4G,NDFIP1,MAD1L1,CD74,LILRB4,SHB,NLRP3,RARA,CCR2,PAG1,TNFAIP8L2,ACTB,STK10,PRKCA,ASS1,CDC42EP1,COL8A2,SCRIB,SHC1,ICAM5
GO:0070661	leukocyte proliferation	2.58368	3.32186e-05	4.47862	BAX,CD180,TNFRSF21,CDKN1A,CD40,CD74,P2RX7,SHB,IL6,IL6ST,CCL19,HAVCR2,CD1D,CD4,PYCARD,TNFSF9,VSIG4,CLEC4G,NDFIP1,MAD1L1,CCR2,IMPDH1,F2RL1
GO:0006935	chemotaxis	2.04247	3.34761e-05	4.47526	CCL19,TRPM2,CCR2,IL6,PTPRO,PIK3CD,F2RL1,CSF1R,EPHA8,EPHB2,ETV1,GFRA2,SH3KBP1,SPTBN5,PRKCA,SHC1,SLIT1,SLIT3,NRP1,NRXN3,CMKLR1,APP,PLXNA1,CSF3R,PREX1,VAV1,UNC5B,VEGFA,SCRIB,SEMA3G,CCL27,CD74,P2RX4,CMTM7,CMTM8,TYMP,ACKR3
GO:0042330	taxis	2.04247	3.34761e-05	4.47526	CCL19,TRPM2,CCR2,IL6,PTPRO,PIK3CD,F2RL1,CCL27,CMTM7,CMKLR1,CMTM8,TYMP,ACKR3,CSF1R,EPHA8,EPHB2,ETV1,GFRA2,SH3KBP1,SPTBN5,PRKCA,SHC1,SLIT1,SLIT3,NRP1,NRXN3,APP,PLXNA1,CSF3R,PREX1,VAV1,UNC5B,VEGFA,SCRIB,SEMA3G,CD74,P2RX4
GO:0051247	positive regulation of protein metabolic process	1.57059	3.45943e-05	4.461	GADD45B,MAP3K6,DUSP5,P2RX7,MAP2K3,SHC1,MAPKAPK3,CD74,CSF1R,PROM2,GPER1,APP,VEGFA,CD4,CD40,NLRP3,PYCARD,PMAIP1,BAX,TNFRSF10B,TNFRSF10A,HSPA5,CCL19,CLEC3B,ACVRL1,TCF7L2,IL6,PIWIL2,BCL3,WFS1,PTTG1IP,CDK5RAP3,NDFIP1,NUPR1,FGF13,STK10,EIF4G1,NFKBIA,TRIB1,PLK2,CARD9,RPS6KA4,GFRA2,ADCY9,PRKACG,IL6ST,PARP14,PTK6,SOCS3,CCR2,MYC,AKAP13,SORBS3,EPHA8,SSTR4,KSR1,FGD2,SASH1,HMOX1,FOXO1,LRP1,OAZ2,TNFSF12,PSRC1,…
GO:0002696	positive regulation of leukocyte activation	2.40725	3.51844e-05	4.45365	CDKN1A,CD40,CD74,IL6,HLA-DQB1,HLA-DQB2,HLA-DRA,HLA-DRB1,HLA-DRB3,HLA-DRB4,HLA-DRB5,CCL19,VAV1,CD4,IL6ST,HAVCR2,CD1D,PYCARD,TNFSF9,F2RL1,LILRB4,SHB,NLRP3,RARA,CCR2,APP
GO:0023014	signal transduction by protein phosphorylation	1.78677	3.58356e-05	4.44569	DLG4,DUSP5,FGF13,GFRA2,GRIN2C,MYC,SPTBN5,MAP2K3,SHC1,ZFP36,MAPKAPK3,KSR1,GADD45B,MAP3K6,P2RX7,CD74,DUSP2,TRIB1,CCL19,FOXO1,CARD9,AKAP13,VEGFA,CD40,SPRY1,CDK5RAP3,ID1,SORBS3,EPHA8,GPER1,IL6,SSTR4,CD4,FGD2,SASH1,F2RL1,PER1,PYCARD,APP,EPHB2,RRAS,TNIP1,CSF1R,HCRTR1,SCIMP,PRKCA,ACKR3,HAVCR2,NRP1,KCNH4,STK10,ACVRL1
GO:0046651	lymphocyte proliferation	2.63734	3.59519e-05	4.44428	BAX,CD180,TNFRSF21,CDKN1A,CD40,CD74,P2RX7,SHB,IL6,IL6ST,CCL19,HAVCR2,CD1D,CD4,PYCARD,TNFSF9,VSIG4,CLEC4G,NDFIP1,MAD1L1,CCR2,IMPDH1
GO:0030003	cellular cation homeostasis	2.00797	3.79359e-05	4.42095	CCL19,CCR2,VDR,CD40,SLC31A1,APP,MT2A,HMOX1,MYC,TTC7A,NDFIP1,ATP1A1,SLC8A1,TCIRG1,CD52,UTS2,DLG4,EDNRA,F2RL1,GPER1,GPR35,P2RX4,P2RX7,CD4,DMD,ATP1A4,MYO5A,BAX,WFS1,TRPM2,NTSR1,SLC26A6,SLC4A11,HCRTR1,DISC1,ANXA6,CACNA2D1,GRIN2C
GO:0010647	positive regulation of cell communication	1.55864	3.99187e-05	4.39882	GADD45B,MAP3K6,DUSP5,P2RX7,MAP2K3,SHC1,MAPKAPK3,CD74,GPER1,STX1A,AGPAT2,TNFRSF10B,TNFRSF10A,CCL19,TOB1,SH2B2,PAG1,SH3BP2,SHB,ACVRL1,F2RL1,UNC5B,DISC1,GIPC1,VEGFA,SASH1,CD180,PRKCA,PFKFB2,TCF7L2,UTS2,CARD9,AKAP13,GPR35,APP,CSF1R,IL6,IL6ST,PARP14,PTK6,SOCS3,CD40,PLK2,HMOX1,IRF3,S100A13,NDFIP1,APOL3,CD4,SORBS3,EPHA8,SSTR4,KSR1,FGD2,PMAIP1,PTGIR,TSPAN14,PYCARD,CTBP2,DLG4,CLSTN1,P2RX4,TMEM108,PIK3CD,V…
GO:0002683	negative regulation of immune system process	2.2614	3.9942e-05	4.39857	HMOX1,GPER1,CLEC4G,HAVCR2,CCR2,NDFIP1,IL27RA,CD74,RARA,TNFRSF21,MILR1,F2RL1,SCRIB,VSIG4,MAD1L1,NFKBIA,ZFP36,MYC,TRIB1,FSTL3,LILRB4,CLEC12B,PAG1,TNFAIP8L2,PARP14,GCSAM,TMEM176B,TMEM176A,TJP2
GO:0071216	cellular response to biotic stimulus	2.96562	3.99796e-05	4.39816	HSPA5,WFS1,IRF3,NFKBIA,SCARB1,TRIB1,SASH1,CD180,PRKCA,TNIP1,NLRP3,PYCARD,IL6,RARA,ZFP36,HAVCR2,CD40,SMC1A
GO:0007249	I-kappaB kinase/NF-kappaB signaling	2.6178	4.0238e-05	4.39536	NFKBIA,BCL3,APP,CCL19,NLRP3,F2RL1,PLK2,AKAP13,HMOX1,IRF3,S100A13,CARD9,NDFIP1,APOL3,TNFRSF10B,CD4,CD40,CD74,TNIP1,PYCARD,PER1,TIFAB
GO:0032943	mononuclear cell proliferation	2.6178	4.0238e-05	4.39536	BAX,CD180,TNFRSF21,CDKN1A,CD40,CD74,P2RX7,SHB,IL6,IL6ST,CCL19,HAVCR2,CD1D,CD4,PYCARD,TNFSF9,VSIG4,CLEC4G,NDFIP1,MAD1L1,CCR2,IMPDH1
GO:0008219	cell death	1.47183	4.2981e-05	4.36672	IL6,TNFRSF21,BAX,PMAIP1,BMF,CD74,DUX4,NLRP3,PLK3,UNC5B,FOXO1,ZNF385A,GRK5,PYCARD,SH3KBP1,IRF3,RHOB,PIM3,GADD45B,NFKBIA,ADAMTSL4,SHB,CSRNP1,CSRNP3,ZDHHC16,TNFSF12,TNFSF9,TNFRSF10B,TNFRSF10A,CTSV,CDKN1A,PLK2,CSF1R,ATF5,HSPA5,ID1,IL6ST,MYC,NTSR1,RARA,BCL3,SHC1,VEGFA,NAA38,SOCS3,HMOX1,JUNB,EIF4G1,LRP1,ANP32D,ANP32C,MAP2K3,CARD9,STK10,TNFAIP8L2,ANP32A,CDK5RAP3,GPER1,PIK3CD,PRKCA,NUPR1,AKAP13,FGD4,FGD2…
GO:0048731	system development	1.28594	4.37287e-05	4.35923	CMKLR1,TRPS1,VDR,PAPSS2,PKDCC,COL8A2,TYMP,EPHB2,UNC5B,HMOX1,ID1,RHOB,MCAM,PRKCA,PRKX,ACKR3,SHB,SHC1,VAV2,VEGFA,TNFSF12,NRP1,ACVRL1,HAND1,BAX,FOXO1,TCF7L2,EDNRA,JUNB,QKI,ZDHHC16,SPRY1,RARA,MYC,FGF13,DISC1,NR4A2,NAV1,PIK3CD,FSTL3,MMP17,WFS1,SCRIB,PLXNB2,SPINT1,ST14,ASCL2,TFEB,MUSTN1,CEBPD,ZFAT,APP,LRP1,BCL3,CMTM7,HAVCR2,RRAS,NDFIP1,GAA,FLNB,FOSL2,TMEM176B,SLIT3,SIGMAR1,DLG4,SSPO,PCDH10,SRGAP2B,PPP1…
GO:0051493	regulation of cytoskeleton organization	2.17933	4.40302e-05	4.35625	FGF13,SSH2,CHMP4B,PREX1,PLEKHG2,SH3BP1,F2RL1,CDC42EP2,CDC42EP1,PYCARD,TBCD,PSRC1,ID1,LRP1,PAM,PLK2,ATF5,ASAP3,ESPN,SORBS3,P2RX7,NRP1,ARHGEF10,SPTBN5,AKAP13,CDK2AP2,TRIM36,SMC1A,CSF1R,TRPM2,SYDE1
GO:0031960	response to corticosteroid	3.17309	4.71219e-05	4.32678	PPARGC1B,CTSV,ABCA3,ALDH3A1,IL6,PAM,SPARC,CDKN1A,FOSB,SLIT3,SSTR4,ZFP36,GPER1,EIF4EBP1,FOXO1,AKAP13
GO:0014074	response to purine-containing compound	3.32354	4.73058e-05	4.32509	IL6,P2RX4,P2RX7,SLC8A1,PPARGC1B,ALDH3A1,FOSB,JUNB,PER1,SPARC,HSPA5,APP,SLC26A6,PDE2A,TRPM2
GO:0002237	response to molecule of bacterial origin	2.41198	4.80029e-05	4.31873	IRF3,NFKBIA,SCARB1,TRIB1,SASH1,CD180,PRKCA,IL6,IRF5,CARD9,TNFRSF21,JUNB,P2RX7,PTGIR,SPARC,MAPKAPK3,TNFRSF10B,TNFRSF10A,CD40,TNIP1,NLRP3,PYCARD,RARA,ZFP36,HAVCR2
GO:2000026	regulation of multicellular organismal development	1.5073	4.80326e-05	4.31846	SPRY1,DISC1,VEGFA,HAVCR2,NDFIP1,ASCL2,ZNF703,PLXNB2,HSPA5,IL6,PTK6,CTSZ,LRP1,PMP22,PTPRO,SPARC,CCR2,P2RX7,SLC8A1,PKDCC,SEMA3G,RARA,TYMP,TNFRSF21,MYRF,TRPS1,ACVRL1,BAX,TCF7L2,CD74,TNFSF9,LILRB4,ID1,CTSV,ZFP36,VDR,SHB,CCL19,NLRP3,CSF3R,NFKBIA,TRIB1,PRKCA,MYC,CD4,CDK5RAP3,FUOM,APP,EIF4G1,RNF112,FSTL3,PPARGC1B,SPINT1,HMOX1,UTS2,SASH1,RHOB,RRAS,TNFSF12,CD40,TRPV2,LAMA4,EPHB2,IL27RA,TIFAB,FGF13,ULK2,IL…
GO:0043068	positive regulation of programmed cell death	1.98512	4.84841e-05	4.3144	BAX,NLRP3,PYCARD,PMAIP1,TNFRSF10B,TNFRSF10A,PIK3CD,AKAP13,FGD4,FGD2,FOXO1,SCRIB,NUPR1,GPER1,HMOX1,IL6,IRF5,RHOB,GADD45B,NTSR1,ADAMTSL4,PREX1,ZMAT3,PLEKHG2,VAV1,VAV2,CSRNP3,BMF,MYC,CTSZ,VDR,P2RX7,SIK1,CD248,CD40,TNFSF12,SRPX,CDKN1A
GO:0012501	programmed cell death	1.48548	4.93878e-05	4.30638	IL6,TNFRSF21,BAX,PMAIP1,BMF,CD74,DUX4,NLRP3,PLK3,UNC5B,FOXO1,ZNF385A,GRK5,PYCARD,SH3KBP1,IRF3,RHOB,PIM3,GADD45B,NFKBIA,ADAMTSL4,SHB,CSRNP1,CSRNP3,ZDHHC16,TNFSF12,TNFSF9,TNFRSF10B,TNFRSF10A,CTSV,CDKN1A,PLK2,CSF1R,ATF5,HSPA5,ID1,IL6ST,MYC,NTSR1,RARA,BCL3,SHC1,VEGFA,NAA38,SOCS3,HMOX1,ANP32D,ANP32C,MAP2K3,CARD9,STK10,TNFAIP8L2,ANP32A,CDK5RAP3,GPER1,PIK3CD,PRKCA,NUPR1,AKAP13,FGD4,FGD2,SCRIB,IRF5,PREX1…
GO:0006875	cellular metal ion homeostasis	2.07669	5.01978e-05	4.29932	CCL19,CCR2,VDR,CD40,SLC31A1,APP,MT2A,HMOX1,MYC,TTC7A,NDFIP1,ATP1A1,SLC8A1,CD52,UTS2,DLG4,EDNRA,F2RL1,GPER1,GPR35,P2RX4,P2RX7,CD4,DMD,MYO5A,BAX,WFS1,TRPM2,NTSR1,HCRTR1,DISC1,ANXA6,CACNA2D1,GRIN2C
GO:0010942	positive regulation of cell death	1.93831	5.21062e-05	4.28311	BAX,NLRP3,PYCARD,PMAIP1,TNFRSF10B,TNFRSF10A,PIK3CD,AKAP13,FGD4,FGD2,FOXO1,SCRIB,NUPR1,GPER1,HMOX1,IL6,IRF5,RHOB,GADD45B,NTSR1,ADAMTSL4,PREX1,ZMAT3,PLEKHG2,VAV1,VAV2,CSRNP3,BMF,CDKN1A,MYC,CTSZ,VDR,P2RX7,SIK1,CD248,CD40,TNFSF12,SRPX,EIF4G1,LRP1
GO:0019884	antigen processing and presentation of exogenous antigen	3.0175	5.23182e-05	4.28135	HLA-A,HLA-F,TAPBP,AP2S1,CTSV,AP2A2,AP1B1,HLA-DMA,HLA-DQB1,HLA-DQB2,HLA-DRA,HLA-DRB1,HLA-DRB3,HLA-DRB4,HLA-DRB5,CD74,CD1D
GO:0051251	positive regulation of lymphocyte activation	2.44781	5.36732e-05	4.27024	CDKN1A,CD40,CD74,IL6,HLA-DQB1,HLA-DQB2,HLA-DRA,HLA-DRB1,HLA-DRB3,HLA-DRB4,HLA-DRB5,CCL19,VAV1,CD4,IL6ST,HAVCR2,CD1D,PYCARD,TNFSF9,LILRB4,SHB,NLRP3,RARA,CCR2
GO:0042326	negative regulation of phosphorylation	2.15574	5.39827e-05	4.26775	DUSP2,DUSP5,EPHB2,MICAL1,CDK5RAP3,TRIB1,IL6,GADD45B,DBNDD2,PREX1,SHB,SOCS3,EIF4G1,GFRA2,FOXO1,MYC,DMD,BAX,PARP14,SPRY1,P2RX7,CDKN1A,F2RL1,PER1,LRRK1,PTK6,SRCIN1,TNIP1,GPER1,PYCARD,PKIB
GO:0007010	cytoskeleton organization	1.66131	5.47941e-05	4.26127	SPRY1,SAPCD2,TUBG1,DISC1,TPPP3,PSRC1,NAV1,ESPN,MICAL1,CDC42EP2,PACSIN2,FGD4,FGD5,FGD2,IQSEC2,FLNB,DAAM2,SPTBN5,SSH2,MTSS1,SORBS3,PPARGC1B,SH3BP1,FGF13,TRIM36,PLK2,MAP4,PREX1,CORO7,CHMP4B,SRGAP2,PLEKHG2,F2RL1,CDC42EP1,PYCARD,EPB41L2,CNN2,TBCD,PLK3,SHC1,NPHS2,NRP1,ID1,LRP1,PAM,CCDC151,ATF5,INO80,ARHGEF10,ASAP3,SYDE1,P2RX7,AKAP13,CDK2AP2,ACTB,SMC1A,HYDIN,CSF1R,TRPM2,DMD,GPR35,SH3KBP1
GO:0051384	response to glucocorticoid	3.27832	5.54647e-05	4.25598	CDKN1A,FOSB,SLIT3,SSTR4,ZFP36,EIF4EBP1,FOXO1,IL6,AKAP13,PPARGC1B,CTSV,ABCA3,ALDH3A1,PAM,SPARC
GO:0048856	anatomical structure development	1.24178	5.56298e-05	4.25469	P2RX7,PTPRO,VDR,CMKLR1,TRPS1,PAPSS2,PKDCC,COL8A2,TYMP,EPHB2,UNC5B,HMOX1,ID1,RHOB,MCAM,PRKCA,PRKX,ACKR3,SHB,SHC1,VAV2,VEGFA,TNFSF12,NRP1,ACVRL1,HAND1,BAX,FOXO1,TCF7L2,EDNRA,JUNB,QKI,ZDHHC16,SPRY1,RARA,MYC,EPN1,MGAT1,MBD3,DUSP2,DUSP5,FGF13,DISC1,NR4A2,NAV1,PIK3CD,FSTL3,MMP17,WFS1,SCRIB,PLXNB2,SPINT1,ST14,ASCL2,TFEB,MUSTN1,ADAMTSL4,HYDIN,CEBPD,ZFAT,APP,LRP1,BCL3,CMTM7,HAVCR2,RRAS,NDFIP1,GAA,FLNB,FOS…
GO:0000902	cell morphogenesis	1.76753	5.64016e-05	4.24871	ID1,FLNB,APP,RAB3A,CSF1R,EPHA8,EPHB2,ETV1,GFRA2,SH3KBP1,SPTBN5,PIK3CD,PRKCA,PTPRO,SHC1,SLIT1,SLIT3,NRP1,NRXN3,CDC42EP2,CDC42EP1,FGD4,FGD5,FGD2,PLXNB2,IL6,ATP10A,S100A13,VEGFA,PLXNA1,NR4A2,SPARC,ZNF385A,SEMA3G,UNC5B,SRGAP2,SRCIN1,DISC1,TRPV2,TBCD,FGF13,ULK2,PACSIN2,SSH2,SCRIB,ST14,DLG4,TMEM108,PREX1,P2RX7,VDR
GO:0006873	cellular ion homeostasis	1.96278	6.16416e-05	4.21013	CCL19,CCR2,VDR,CD40,SLC31A1,APP,MT2A,HMOX1,MYC,TTC7A,NDFIP1,ATP1A1,SLC8A1,TCIRG1,CD52,UTS2,DLG4,EDNRA,F2RL1,GPER1,GPR35,P2RX4,P2RX7,CD4,DMD,SLC4A11,ATP1A4,MYO5A,BAX,WFS1,TRPM2,NTSR1,SLC26A6,HCRTR1,DISC1,ANXA6,CACNA2D1,GRIN2C
GO:0050867	positive regulation of cell activation	2.32679	6.21877e-05	4.2063	CDKN1A,CD40,CD74,IL6,HLA-DQB1,HLA-DQB2,HLA-DRA,HLA-DRB1,HLA-DRB3,HLA-DRB4,HLA-DRB5,CCL19,VAV1,CD4,IL6ST,HAVCR2,CD1D,PYCARD,TNFSF9,F2RL1,LILRB4,SHB,NLRP3,RARA,CCR2,APP
GO:0033993	response to lipid	1.76914	6.53529e-05	4.18474	GPER1,PPARGC1B,IRF3,NFKBIA,SCARB1,TRIB1,SASH1,CD180,PRKCA,PAM,MBD3,RARA,CD4,TNFRSF21,JUNB,P2RX7,PTGIR,SPARC,MAPKAPK3,TNFRSF10B,TNFRSF10A,CD40,TMEM161A,FOSB,ZNF366,UTS2,CCL19,NR4A2,VDR,CTSV,ABCA3,ALDH3A1,IL6,CDKN1A,SLIT3,TNIP1,NLRP3,PYCARD,ZFP36,HAVCR2,PTK6,ATP1A1,SSTR4,ZNF703,PDK4,EIF4EBP1,FOXO1,AKAP13,PER1,NTSR1
GO:0040012	regulation of locomotion	1.77881	6.77509e-05	4.16908	HMOX1,VEGFA,F2RL1,IL6,SASH1,RHOB,PRKCA,SPARC,NRP1,SCARB1,ACVRL1,INSL3,CMKLR1,UTS2,SLC8A1,CCR2,PLXNA1,TRIB1,LRP1,SPATA13,LAMA4,ABI3,PRKX,SRCIN1,CSF1R,GPER1,HSPA5,MCAM,PIK3CD,PREX1,ZNF703,RRAS,SRGAP2B,SH3BP1,P2RX4,CD40,CCL19,CD74,PTPRO,SYDE1,TRIM11,CHMP4B,ACKR3,STK10,GCSAM,PYCARD,APP,PLXNB2,SRGAP2
GO:0006793	phosphorus metabolic process	1.34957	6.80654e-05	4.16707	CDKN1A,CDK5RAP3,DLG4,DUSP5,FGF13,GFRA2,GRIN2C,MYC,SPTBN5,MAP2K3,SHC1,ZFP36,MAPKAPK3,KSR1,GADD45B,MAP3K6,P2RX7,CD74,DUSP2,PLXNB2,EPHB2,MICAL1,CSF1R,PROM2,GPER1,APP,VEGFA,CD4,CD40,PFKFB2,UAP1L1,MGAT1,NUP214,ADSSL1,ADCY9,IMPDH1,PDE2A,PDE4A,PLK2,AKAP13,PLK3,SIK1,ADCK5,PIM3,PDK4,PIK3CD,PRKACG,PRKCA,ADCK1,PTK6,RARA,STK10,LRRK1,RPS6KA4,ACVRL1,TRIB1,IL6,DBNDD2,PREX1,SHB,SOCS3,CTDNEP1,PTPRO,SSH2,ACOT11,AG…
GO:0031401	positive regulation of protein modification process	1.64757	6.95572e-05	4.15766	GADD45B,MAP3K6,DUSP5,P2RX7,MAP2K3,SHC1,MAPKAPK3,CD74,CSF1R,PROM2,GPER1,APP,VEGFA,CD4,CD40,HSPA5,BAX,TNFRSF10B,TNFRSF10A,CCL19,ACVRL1,WFS1,PTTG1IP,CDK5RAP3,NDFIP1,FGF13,STK10,CARD9,RPS6KA4,EIF4G1,IL6,GFRA2,ADCY9,PRKACG,IL6ST,PARP14,PTK6,SOCS3,AKAP13,SORBS3,EPHA8,SSTR4,KSR1,FGD2,SASH1,PSRC1,CDKN1A,F2RL1,PYCARD,LRRK1,NRP1,SRCIN1,HCRTR1,SCIMP,PRKCA,ACKR3,HAVCR2,PIWIL2,SLC27A1,TNIP1,DISC1,NUPR1
GO:0043085	positive regulation of catalytic activity	1.58187	7.2474e-05	4.13982	GADD45B,MAP3K6,DUSP5,P2RX7,MAP2K3,SHC1,MAPKAPK3,CD74,NLRP3,PYCARD,PMAIP1,BAX,TNFRSF10B,TNFRSF10A,HSPA5,ADCY9,EDNRA,PRKCA,PLCB2,CCL19,GPER1,PPARGC1B,APP,VDR,FGF13,STK10,VEGFA,RAB3A,CDC42EP2,ADAP1,CDC42EP1,AGAP3,ARHGAP27,F2RL1,SRGAP2,SH3BP1,ASAP3,PREX1,SRGAP2B,TBCD,VAV1,NRP1,STXBP5L,CD40,RIN1,PFKFB2,CD4,PRKACG,MYC,AKAP13,FGD2,SASH1,EPHA8,VAV2,PSRC1,WFS1,CDKN1A,SCARB1,GM2A,PKIB,CSF1R,SRCIN1,SLC27A1,…
GO:0019882	antigen processing and presentation	2.73732	7.36005e-05	4.13312	HLA-A,HLA-F,TAPBP,HLA-DMA,HLA-DRA,HLA-DRB1,PYCARD,CCL19,CD74,AP2S1,CTSV,AP2A2,AP1B1,HLA-DQB1,HLA-DQB2,HLA-DRB3,HLA-DRB4,HLA-DRB5,CD1D
GO:0048002	antigen processing and presentation of peptide antigen	2.92069	7.87129e-05	4.10395	HLA-A,HLA-F,TAPBP,HLA-DMA,HLA-DRA,PYCARD,AP2S1,CTSV,AP2A2,AP1B1,HLA-DQB1,HLA-DQB2,HLA-DRB1,HLA-DRB3,HLA-DRB4,HLA-DRB5,CD74
GO:2000145	regulation of cell motility	1.80668	7.90543e-05	4.10207	HMOX1,VEGFA,F2RL1,IL6,SASH1,RHOB,PRKCA,SPARC,NRP1,SCARB1,ACVRL1,INSL3,CMKLR1,UTS2,SLC8A1,CCR2,PLXNA1,TRIB1,LRP1,SPATA13,LAMA4,ABI3,PRKX,SRCIN1,CSF1R,GPER1,HSPA5,MCAM,PIK3CD,PREX1,ZNF703,RRAS,SRGAP2B,SH3BP1,P2RX4,CD40,CCL19,CD74,SYDE1,ACKR3,STK10,GCSAM,PYCARD,APP,PLXNB2,SRGAP2
GO:0055080	cation homeostasis	1.90104	7.95023e-05	4.09962	UTS2,CCL19,CCR2,VDR,CD40,SLC31A1,APP,MT2A,HMOX1,MYC,TTC7A,NDFIP1,ATP1A1,SLC8A1,PDK4,TCIRG1,CD52,DLG4,EDNRA,F2RL1,GPER1,GPR35,P2RX4,P2RX7,CD4,DMD,SLC4A11,ATP1A4,MYO5A,BAX,WFS1,TRPM2,NTSR1,SLC26A6,HCRTR1,DISC1,ANXA6,TMC8,CACNA2D1,GRIN2C
GO:0043065	positive regulation of apoptotic process	1.95192	8.62466e-05	4.06426	BAX,NLRP3,PYCARD,PMAIP1,TNFRSF10B,TNFRSF10A,PIK3CD,GPER1,MYC,CTSZ,VDR,P2RX7,BMF,SIK1,CD248,CD40,IL6,TNFSF12,SRPX,AKAP13,FGD4,FGD2,FOXO1,SCRIB,NUPR1,HMOX1,IRF5,RHOB,GADD45B,NTSR1,ADAMTSL4,PREX1,ZMAT3,PLEKHG2,VAV1,VAV2,CSRNP3
GO:0048870	cell motility	1.5549	8.70072e-05	4.06044	FGF13,DISC1,NR4A2,BAX,NRP1,NAV1,VEGFA,CCL19,TRPM2,CCR2,IL6,PTPRO,PIK3CD,HMOX1,F2RL1,SRGAP2,EPHA8,SASH1,RHOB,PRKCA,SPARC,SCARB1,ACVRL1,INSL3,CMKLR1,UTS2,SLC8A1,PLXNA1,TRIB1,LRP1,EMILIN1,SPATA13,SCRIB,SH3BP1,SH3KBP1,ASAP3,CD248,PTK6,SSTR4,VAV2,PPP1R9B,ATP1A4,LAMA4,ABI3,PRKX,SRCIN1,CSF1R,GPER1,HSPA5,MCAM,PREX1,ZNF703,RRAS,SRGAP2B,CSF3R,VAV1,ID1,P2RX4,CD40,GIPC1,TNFSF12,ITGAL,SHC1,TNFRSF10B,TNFRSF10A…
GO:0051674	localization of cell	1.5549	8.70072e-05	4.06044	FGF13,DISC1,NR4A2,BAX,NRP1,NAV1,VEGFA,CCL19,TRPM2,CCR2,IL6,PTPRO,PIK3CD,HMOX1,F2RL1,SRGAP2,EPHA8,SASH1,RHOB,PRKCA,SPARC,SCARB1,ACVRL1,INSL3,CMKLR1,UTS2,SLC8A1,PLXNA1,TRIB1,LRP1,EMILIN1,SPATA13,SCRIB,SH3BP1,SH3KBP1,ASAP3,CD248,PTK6,SSTR4,VAV2,PPP1R9B,ATP1A4,LAMA4,ABI3,PRKX,SRCIN1,CSF1R,GPER1,HSPA5,MCAM,PREX1,ZNF703,RRAS,SRGAP2B,CSF3R,VAV1,ID1,P2RX4,CD40,GIPC1,TNFSF12,ITGAL,SHC1,TNFRSF10B,TNFRSF10A…
GO:0051270	regulation of cellular component movement	1.75697	9.1693e-05	4.03766	HMOX1,VEGFA,F2RL1,IL6,SASH1,RHOB,PRKCA,SPARC,NRP1,SCARB1,ACVRL1,INSL3,CMKLR1,UTS2,SLC8A1,CCR2,PLXNA1,TRIB1,LRP1,SPATA13,LAMA4,ABI3,PRKX,SRCIN1,CSF1R,GPER1,HSPA5,MCAM,PIK3CD,PREX1,ZNF703,RRAS,SRGAP2B,SH3BP1,P2RX4,CD40,ATP1A1,CCL19,CD74,PTPRO,FGF13,SYDE1,ACKR3,STK10,GCSAM,PYCARD,APP,PLXNB2,SRGAP2
GO:0006796	phosphate-containing compound metabolic process	1.34738	9.75365e-05	4.01083	CDKN1A,CDK5RAP3,DLG4,DUSP5,FGF13,GFRA2,GRIN2C,MYC,SPTBN5,MAP2K3,SHC1,ZFP36,MAPKAPK3,KSR1,GADD45B,MAP3K6,P2RX7,CD74,DUSP2,PLXNB2,EPHB2,MICAL1,CSF1R,PROM2,GPER1,APP,VEGFA,CD4,CD40,PFKFB2,NUP214,ADSSL1,ADCY9,IMPDH1,PDE2A,PDE4A,PLK2,AKAP13,PLK3,SIK1,ADCK5,PIM3,PDK4,PIK3CD,PRKACG,PRKCA,ADCK1,PTK6,RARA,STK10,LRRK1,RPS6KA4,ACVRL1,TRIB1,IL6,DBNDD2,PREX1,SHB,SOCS3,CTDNEP1,PTPRO,SSH2,AGPAT2,LPCAT4,PLCB2,SL…
GO:0007411	axon guidance	2.6656	0.000104814	3.97958	SLIT1,APP,PLXNA1,NRP1,EPHB2,UNC5B,VEGFA,SLIT3,PTPRO,CSF1R,EPHA8,ETV1,GFRA2,SH3KBP1,SPTBN5,PIK3CD,PRKCA,SHC1,NRXN3
GO:0050789	regulation of biological process	1.1124	0.00010621	3.97384	DOT1L,ZFYVE19,CDKN1A,CDK5RAP3,SORBS3,PLK3,ZNF366,GLIS3,FERD3L,FOXO1,FOSB,DNAJB5,ID1,IRF3,JUNB,ASCL2,MYC,NR4A2,PDE2A,PER1,MBD3,RARA,TBL1X,TCF7L2,TRPS1,VDR,VEGFA,WFS1,ZFP36,HAND1,KCNH4,DLG4,DUSP5,FGF13,GFRA2,GRIN2C,SPTBN5,MAP2K3,SHC1,MAPKAPK3,KSR1,EIF4G1,GADD45B,MAP3K6,P2RX7,CD74,DUSP2,WTAP,OGFR,TMC8,CLSTN1,PPP1R9B,SPRY1,RPS6KA4,AGPAT2,PMAIP1,BAX,BMF,SCRIB,PLXNB2,EPHB2,MICAL1,CSF1R,PROM2,GPER1,APP,…
GO:0016192	vesicle-mediated transport	1.47389	0.000107363	3.96914	COG4,P2RX7,SRPX,DLG4,VEGFA,FCGRT,APP,SPARC,CLEC3B,VAMP5,SCRIB,MYO5A,SRCIN1,RPH3AL,STXBP5L,CTSZ,SPTBN5,TAPBP,CORO7,EPN2,EPN1,SH3KBP1,SNX30,PSTPIP1,RIN1,SSC4D,ARHGAP27,LRP1,ASGR1,APOBR,SCART1,TMEM108,SCARB1,ITGAL,ICAM5,SH3BP1,RHOB,SNX27,FAM160A2,STX1A,RAB3A,MFSD2A,PACSIN2,AP2S1,TBC1D8,TBC1D14,ACKR3,ACTB,VAV1,VAV2,PKDCC,RARA,MILR1,PIK3CD,S100A13,HMOX1,CCR2,F2RL1,TCIRG1,AGPAT2,STK11IP,CNN2,AP2A2,ALDH…
GO:0008283	cell proliferation	1.4582	0.000107998	3.96658	BAX,HMOX1,PRKX,SCARB1,ACVRL1,SPARC,PRKCA,VEGFA,TNFSF12,NRP1,DISC1,MYC,CD180,PLXNB2,DAGLA,TCIRG1,TBC1D8,CSF1R,EIF4G1,ALDH3A1,GPER1,GRK5,IL6,IL6ST,CD248,RARA,S100A13,SHC1,SHMT2,ZNF703,DOT1L,SAPCD2,DUX4,TOB1,SPRY1,CDKN1A,CTBP2,ATF5,APP,PMP22,SLIT3,SSTR4,VDR,ASCL2,ZFP36,TNFRSF21,CD40,CD74,JUNB,MUSTN1,P2RX7,SHB,CCL19,HAVCR2,CD1D,CD4,PYCARD,TNFSF9,NFKBIA,PTK6,PPP1R9B,TNFRSF10B,TNFRSF10A,VSIG4,CLEC4G,ND…
GO:0002263	cell activation involved in immune response	1.87333	0.00010886	3.96313	APP,LRP1,PYCARD,HAVCR2,F2RL1,ITGAL,APBB1IP,BCL3,CD180,MILR1,PIK3CD,S100A13,HMOX1,CCR2,TCIRG1,AGPAT2,STK11IP,CNN2,CTSZ,AP2A2,ALDH3B1,GAA,GM2A,COMMD9,IMPDH1,RAB24,RAB3A,SLC2A5,STK10,TRPM2,PTGES2,TSPAN14,SHB,CCL19,NLRP3,IL6,RARA,NDFIP1,IL27RA,CD40
GO:0002478	antigen processing and presentation of exogenous peptide antigen	2.95426	0.000110858	3.95523	HLA-A,HLA-F,TAPBP,AP2S1,CTSV,AP2A2,AP1B1,HLA-DMA,HLA-DQB1,HLA-DQB2,HLA-DRA,HLA-DRB1,HLA-DRB3,HLA-DRB4,HLA-DRB5,CD74
GO:0030036	actin cytoskeleton organization	1.94712	0.000112731	3.94796	ESPN,MICAL1,SORBS3,CDC42EP2,PPARGC1B,SH3BP1,SSH2,PREX1,CORO7,PLEKHG2,F2RL1,CDC42EP1,PYCARD,EPB41L2,CNN2,SHC1,NPHS2,NRP1,ID1,LRP1,PAM,ASAP3,ARHGEF10,SPTBN5,AKAP13,ACTB,CSF1R,TRPM2,PACSIN2,FGD4,FGD5,FGD2,IQSEC2,FLNB,DAAM2,MTSS1
GO:0000165	MAPK cascade	1.7395	0.000116768	3.93268	GADD45B,MAP3K6,DUSP5,P2RX7,MAP2K3,SHC1,MAPKAPK3,CD74,DUSP2,TRIB1,CCL19,FOXO1,MYC,CARD9,ZFP36,AKAP13,VEGFA,CD40,SPRY1,CDK5RAP3,ID1,SORBS3,EPHA8,GPER1,IL6,SSTR4,KSR1,CD4,FGD2,SASH1,F2RL1,PER1,PYCARD,APP,EPHB2,RRAS,TNIP1,CSF1R,HCRTR1,SCIMP,PRKCA,ACKR3,HAVCR2,NRP1,DLG4,FGF13,GFRA2,GRIN2C,SPTBN5
GO:0097485	neuron projection guidance	2.64253	0.000117551	3.92977	CSF1R,EPHA8,EPHB2,ETV1,GFRA2,SH3KBP1,SPTBN5,PIK3CD,PRKCA,PTPRO,SHC1,SLIT1,SLIT3,NRP1,NRXN3,APP,PLXNA1,UNC5B,VEGFA
GO:0031295	T cell costimulation	4.22731	0.000118453	3.92645	HLA-DQB1,HLA-DQB2,HLA-DRA,HLA-DRB1,HLA-DRB3,HLA-DRB4,HLA-DRB5,CCL19,VAV1,CD4
GO:0050793	regulation of developmental process	1.40772	0.000121915	3.91394	SPRY1,DISC1,VEGFA,HAVCR2,NDFIP1,CDC42EP2,CDC42EP1,FGD4,CSF1R,FGD5,FGD2,PLXNB2,SH3KBP1,IL6,ATP10A,S100A13,ASCL2,ZNF703,NFKBIA,SIK1,HSPA5,PTK6,CTSZ,LRP1,PMP22,PTPRO,SPARC,CCR2,P2RX7,SLC8A1,PKDCC,SEMA3G,RARA,TYMP,TNFRSF21,MYRF,TRPS1,ACVRL1,BAX,APP,TCF7L2,CD74,TNFSF9,LILRB4,UTS2,JUNB,SOCS3,FOXO1,GPER1,CMKLR1,ZNF385A,ZFP36,ID1,CTSV,VDR,SHB,CCL19,NLRP3,CSF3R,TRIB1,PRKCA,MYC,CD4,CDK5RAP3,FUOM,EIF4G1,RNF…
GO:0098771	inorganic ion homeostasis	1.86247	0.00012313	3.90964	UTS2,CCL19,CCR2,VDR,CD40,SLC31A1,APP,MT2A,HMOX1,MYC,TTC7A,NDFIP1,ATP1A1,SLC8A1,PDK4,TCIRG1,CD52,DLG4,EDNRA,F2RL1,GPER1,GPR35,P2RX4,P2RX7,CD4,DMD,ATP1A4,MYO5A,BAX,WFS1,TRPM2,NTSR1,SLC26A6,SLC4A11,HCRTR1,DISC1,ANXA6,TMC8,CACNA2D1,GRIN2C
GO:0098657	import into cell	1.7962	0.000129041	3.88927	P2RX7,SRPX,DLG4,VEGFA,EPN2,EPN1,SH3KBP1,APP,SNX30,PSTPIP1,RIN1,SSC4D,ARHGAP27,LRP1,ASGR1,APOBR,SCART1,TMEM108,SPARC,SCARB1,ITGAL,ICAM5,SH3BP1,PACSIN2,AP2S1,ACKR3,ACTB,VAV1,VAV2,RARA,PYCARD,MAPKAPK3,CCL19,SCRIB,PROM2,F2RL1,AP2A2,FCHO1,TRPM2,CACNA2D1,SLC31A1,NTSR1,SLC2A5,ATP1A1
GO:0043433	negative regulation of DNA binding transcription factor activity	3.18997	0.000130779	3.88346	NLRP3,CMKLR1,PYCARD,NFKBIA,CDK5RAP3,HAVCR2,PARP10,SIK1,TRIB1,HMOX1,ID1,TCF7L2,WFS1,HAND1
GO:0030335	positive regulation of cell migration	2.10792	0.000137872	3.86052	VEGFA,F2RL1,IL6,SASH1,RHOB,PRKCA,SPARC,NRP1,SCARB1,INSL3,CMKLR1,UTS2,SLC8A1,CCR2,P2RX4,CD40,CCL19,CD74,SYDE1,ACKR3,PYCARD,APP,CSF1R,GPER1,HSPA5,MCAM,PIK3CD,PREX1,ZNF703
GO:0048667	cell morphogenesis involved in neuron differentiation	1.99287	0.000141051	3.85062	APP,RAB3A,CSF1R,EPHA8,EPHB2,ETV1,GFRA2,SH3KBP1,SPTBN5,PIK3CD,PRKCA,PTPRO,SHC1,SLIT1,SLIT3,NRP1,NRXN3,PLXNA1,NR4A2,SEMA3G,UNC5B,DISC1,TRPV2,FGF13,ULK2,VEGFA,SSH2,PLXNB2,ID1,SCRIB,DLG4,SRCIN1,TBCD
GO:0043410	positive regulation of MAPK cascade	2.01585	0.000144176	3.84111	GADD45B,MAP3K6,DUSP5,P2RX7,MAP2K3,SHC1,MAPKAPK3,CD74,CCL19,CARD9,AKAP13,VEGFA,CD40,FGD2,SASH1,F2RL1,PYCARD,APP,CSF1R,GPER1,HCRTR1,IL6,SCIMP,PRKCA,ACKR3,HAVCR2,NRP1,CD4,SORBS3,EPHA8,SSTR4,KSR1
GO:0032270	positive regulation of cellular protein metabolic process	1.53389	0.000148513	3.82824	GADD45B,MAP3K6,DUSP5,P2RX7,MAP2K3,SHC1,MAPKAPK3,CD74,CSF1R,PROM2,GPER1,APP,VEGFA,CD4,CD40,NLRP3,PYCARD,PMAIP1,BAX,TNFRSF10B,TNFRSF10A,HSPA5,CCL19,CLEC3B,ACVRL1,IL6,PIWIL2,BCL3,WFS1,PTTG1IP,CDK5RAP3,NDFIP1,NUPR1,FGF13,STK10,TRIB1,PLK2,CARD9,RPS6KA4,EIF4G1,GFRA2,ADCY9,PRKACG,IL6ST,PARP14,PTK6,SOCS3,MYC,AKAP13,SORBS3,EPHA8,SSTR4,KSR1,FGD2,SASH1,PSRC1,CDKN1A,F2RL1,LRRK1,NRP1,SRCIN1,HCRTR1,SCIMP,PRKCA…
GO:0016310	phosphorylation	1.41494	0.000150389	3.82278	CDKN1A,CDK5RAP3,DLG4,DUSP5,FGF13,GFRA2,GRIN2C,MYC,SPTBN5,MAP2K3,SHC1,ZFP36,MAPKAPK3,KSR1,GADD45B,MAP3K6,P2RX7,CD74,DUSP2,PLXNB2,EPHB2,MICAL1,CSF1R,PROM2,GPER1,APP,VEGFA,CD4,CD40,PFKFB2,NUP214,PLK2,AKAP13,PLK3,SIK1,ADCK5,PIM3,PDK4,PIK3CD,PRKACG,PRKCA,ADCK1,PTK6,RARA,STK10,LRRK1,RPS6KA4,ACVRL1,TRIB1,IL6,DBNDD2,PREX1,SHB,SOCS3,HSPA5,BAX,TNFRSF10B,TNFRSF10A,CCL19,EIF4G1,STK32C,PRKX,EPHA8,PKDCC,KCNH4,…
GO:0032496	response to lipopolysaccharide	2.3384	0.000151431	3.81978	IRF3,NFKBIA,SCARB1,TRIB1,SASH1,CD180,PRKCA,TNIP1,NLRP3,PYCARD,IL6,RARA,ZFP36,HAVCR2,CD40,TNFRSF21,JUNB,P2RX7,PTGIR,SPARC,MAPKAPK3,TNFRSF10B,TNFRSF10A
GO:0065007	biological regulation	1.10077	0.000152397	3.81702	DOT1L,ZFYVE19,CDKN1A,CDK5RAP3,SORBS3,PLK3,ZNF366,GLIS3,FERD3L,FOXO1,FOSB,DNAJB5,ID1,IRF3,JUNB,ASCL2,MYC,NR4A2,PDE2A,PER1,MBD3,RARA,TBL1X,TCF7L2,TRPS1,VDR,VEGFA,WFS1,ZFP36,HAND1,KCNH4,DLG4,DUSP5,FGF13,GFRA2,GRIN2C,SPTBN5,MAP2K3,SHC1,MAPKAPK3,KSR1,EIF4G1,GADD45B,MAP3K6,P2RX7,CD74,DUSP2,WTAP,RAD51D,PIF1,DAGLA,OGFR,TMC8,CLSTN1,PPP1R9B,NTSR1,TRPM2,SPRY1,BAX,IL6,RPS6KA4,AGPAT2,PMAIP1,BMF,P2RX4,ACTB,SCR…
GO:0043549	regulation of kinase activity	1.75103	0.000163083	3.78759	CDKN1A,CDK5RAP3,GADD45B,MAP3K6,DUSP5,P2RX7,MAP2K3,SHC1,MAPKAPK3,CD74,DUSP2,TRIB1,IL6,DBNDD2,PREX1,SHB,SOCS3,HSPA5,BAX,APP,TNFRSF10B,TNFRSF10A,CCL19,FGF13,STK10,VEGFA,PFKFB2,CD4,ADCY9,PRKACG,AKAP13,CD40,SPRY1,FGD2,SASH1,WDR81,EPHA8,VAV2,PSRC1,EPHB2,CSF1R,SRCIN1,PTK6,PYCARD,SLC27A1,PKIB
GO:0032502	developmental process	1.21137	0.000169793	3.77008	P2RX7,PTPRO,VDR,CMKLR1,TRPS1,PAPSS2,PKDCC,COL8A2,TYMP,EPHB2,UNC5B,HMOX1,ID1,RHOB,MCAM,PRKCA,PRKX,ACKR3,SHB,SHC1,VAV2,VEGFA,TNFSF12,NRP1,ACVRL1,HAND1,BAX,FOXO1,TCF7L2,EDNRA,JUNB,QKI,RRBP1,ZDHHC16,SPRY1,RARA,MYC,EPN1,MGAT1,MBD3,DUSP2,DUSP5,PPDPF,FGF13,DISC1,NR4A2,NAV1,PIK3CD,FSTL3,MMP17,WFS1,SCRIB,PLXNB2,SPINT1,ST14,ASCL2,TFEB,MUSTN1,ADAMTSL4,HYDIN,CEBPD,ZFAT,APP,LRP1,BCL3,CMTM7,HAVCR2,RRAS,NDFIP1,…
GO:0045087	innate immune response	1.71114	0.000172725	3.76265	PYCARD,NFKBIA,PRKACG,CARD9,CD180,MAPKAPK3,TNIP1,HAVCR2,VSIG4,F2RL1,SHMT2,IFITM3,IFITM2,CD40,IRF3,SCRIB,CD1D,CLEC12B,VAV1,HLA-A,HLA-DQB1,HLA-DQB2,HLA-DRA,HLA-DRB1,HLA-DRB3,HLA-DRB4,HLA-DRB5,HLA-F,IRF5,MT2A,OAS1,OAS2,TRIM34,SOCS3,PARP14,CCL19,SLC26A6,NLRP3,CSF1R,GPER1,APP,PIK3CD,PTK6,C1QA,C1QB,TNFAIP8L2,TRIM11,PSTPIP1,TRIM14
GO:0051173	positive regulation of nitrogen compound metabolic process	1.35274	0.000175311	3.75619	GADD45B,MAP3K6,DUSP5,P2RX7,MAP2K3,SHC1,MAPKAPK3,CD74,CSF1R,PROM2,GPER1,APP,VEGFA,CD4,CD40,NLRP3,PYCARD,PMAIP1,BAX,TNFRSF10B,TNFRSF10A,HSPA5,ADCY9,EDNRA,PRKCA,CCL19,INO80,CLEC3B,ACVRL1,TCF7L2,IL6,PIWIL2,BCL3,ATF5,FOXO1,MYC,RARA,TBL1X,MYRF,PTGES2,PSRC1,FUBP3,PTGIR,WFS1,PTTG1IP,CDK5RAP3,NDFIP1,NUPR1,FGF13,STK10,PKIB,EIF4G1,NFKBIA,TRIB1,PLK2,CARD9,RPS6KA4,GFRA2,PRKACG,IL6ST,PARP14,PTK6,SOCS3,CCR2,AKA…
GO:0042098	T cell proliferation	2.84	0.0001756	3.75548	BAX,IL6,IL6ST,CCL19,HAVCR2,CD1D,CD4,PYCARD,TNFSF9,VSIG4,TNFRSF21,CLEC4G,NDFIP1,MAD1L1,CCR2,P2RX7
GO:0065008	regulation of biological quality	1.31188	0.000177681	3.75036	RAD51D,PIF1,DAGLA,FOXO1,NTSR1,TRPM2,BAX,IL6,PMAIP1,BMF,P2RX4,ACTB,GPER1,STX1A,CTSZ,GAA,ATP1A1,SLC8A1,DMD,CD74,SLC2A5,PLCB3,UTS2,ADCY9,MYO5B,PRKACG,WFS1,PTPRO,F2RL1,NFKBIA,SH2B2,ITPK1,P2RX7,MICAL1,PAPSS2,SCRIB,PTGES2,STARD3,HSD3B2,SCARB1,CCL19,CCR2,VDR,CD40,SLC31A1,APP,MT2A,HMOX1,MYC,TTC7A,NDFIP1,CLCN6,PDK4,FLNB,TCIRG1,CD52,DLG4,EDNRA,GPR35,NAAA,RAB3A,SYN1,PAM,VEGFA,ZNF385A,PRKCA,SSH2,ACVRL1,CDC42…
GO:0007275	multicellular organism development	1.23806	0.000185862	3.73081	CMKLR1,TRPS1,VDR,PAPSS2,PKDCC,COL8A2,TYMP,EPHB2,UNC5B,HMOX1,ID1,RHOB,MCAM,PRKCA,PRKX,ACKR3,SHB,SHC1,VAV2,VEGFA,TNFSF12,NRP1,ACVRL1,HAND1,BAX,FOXO1,TCF7L2,EDNRA,JUNB,QKI,ZDHHC16,SPRY1,RARA,MYC,EPN1,MGAT1,MBD3,DUSP2,DUSP5,FGF13,DISC1,NR4A2,NAV1,PIK3CD,FSTL3,MMP17,WFS1,SCRIB,PLXNB2,SPINT1,ST14,ASCL2,TFEB,MUSTN1,CEBPD,ZFAT,APP,LRP1,BCL3,CMTM7,HAVCR2,RRAS,NDFIP1,GAA,FLNB,FOSL2,TIFAB,CCDC151,AP1B1,DAAM…
GO:0032989	cellular component morphogenesis	1.66123	0.000195948	3.70786	P2RX7,PTPRO,VDR,ID1,FLNB,APP,RAB3A,CSF1R,EPHA8,EPHB2,ETV1,GFRA2,SH3KBP1,SPTBN5,PIK3CD,PRKCA,SHC1,SLIT1,SLIT3,NRP1,NRXN3,CDC42EP2,CDC42EP1,FGD4,FGD5,FGD2,PLXNB2,IL6,ATP10A,S100A13,VEGFA,PLXNA1,NR4A2,SPARC,ZNF385A,SEMA3G,UNC5B,SRGAP2,SRCIN1,DISC1,TRPV2,TBCD,FGF13,ULK2,PACSIN2,SSH2,SCRIB,AKAP13,ST14,DLG4,BAX,TMEM108,PREX1
GO:0071222	cellular response to lipopolysaccharide	2.92069	0.000204365	3.68959	IRF3,NFKBIA,SCARB1,TRIB1,SASH1,CD180,PRKCA,TNIP1,NLRP3,PYCARD,IL6,RARA,ZFP36,HAVCR2,CD40
GO:0043087	regulation of GTPase activity	2.02911	0.000206542	3.68499	SPRY1,CDC42EP2,ADAP1,CDC42EP1,AGAP3,ARHGAP27,F2RL1,SRGAP2,SH3BP1,ASAP3,PREX1,CCL19,SRGAP2B,TBCD,VAV1,NRP1,STXBP5L,CD40,RIN1,TBC1D8,SCRIB,TBC1D14,SYDE1,ARHGEF10,FGD4,PROM2,FGD5,FGD2,PLXNB2,VAV2
GO:0006950	response to stress	1.29177	0.000206831	3.68439	DOT1L,PLK3,RAD51D,RAD23B,INO80,EIF4G1,UTS2,EDNRA,ALDH3A1,ASCL2,MTHFR,NR4A2,PAM,VEGFA,ACVRL1,MYOF,PYCARD,NFKBIA,PRKACG,CARD9,CD180,MAPKAPK3,HMOX1,NUPR1,NLRP3,IL6,IL6ST,PIK3CD,TNIP1,HAVCR2,EIF4EBP1,DNAJB5,LILRA1,CSF3R,CD74,BCL3,SHC1,SH2B2,F2RL1,ITPK1,P2RX4,P2RX7,MICAL1,PAPSS2,TREX1,CEP164,PIF1,SMC1A,ASCC3,CSF1R,TNFRSF21,GPER1,ITGAL,MAP2K3,CCL19,CCR2,APOL3,TNFRSF10B,TNFRSF10A,RPS6KA4,PSTPIP1,CD40,VS…
GO:0055065	metal ion homeostasis	1.89943	0.000224887	3.64803	UTS2,CCL19,CCR2,VDR,CD40,SLC31A1,APP,MT2A,HMOX1,MYC,TTC7A,NDFIP1,ATP1A1,SLC8A1,CD52,DLG4,EDNRA,F2RL1,GPER1,GPR35,P2RX4,P2RX7,CD4,DMD,MYO5A,BAX,WFS1,TRPM2,NTSR1,HCRTR1,DISC1,ANXA6,TMC8,CACNA2D1,GRIN2C
GO:0046683	response to organophosphorus	3.18823	0.000226654	3.64464	P2RX4,P2RX7,SLC8A1,PPARGC1B,ALDH3A1,FOSB,JUNB,PER1,SPARC,HSPA5,APP,SLC26A6,PDE2A
GO:0007409	axonogenesis	2.07753	0.000227432	3.64315	CSF1R,EPHA8,EPHB2,ETV1,GFRA2,SH3KBP1,SPTBN5,PIK3CD,PRKCA,PTPRO,SHC1,SLIT1,SLIT3,NRP1,NRXN3,APP,PLXNA1,NR4A2,SEMA3G,UNC5B,DISC1,TRPV2,FGF13,ULK2,VEGFA,SSH2,PLXNB2,RAB3A
GO:0000904	cell morphogenesis involved in differentiation	1.83862	0.000234748	3.6294	ID1,FLNB,APP,RAB3A,CSF1R,EPHA8,EPHB2,ETV1,GFRA2,SH3KBP1,SPTBN5,PIK3CD,PRKCA,PTPRO,SHC1,SLIT1,SLIT3,NRP1,NRXN3,PLXNA1,NR4A2,ZNF385A,SEMA3G,UNC5B,SRGAP2,SRCIN1,DISC1,TRPV2,TBCD,FGF13,ULK2,VEGFA,SSH2,PLXNB2,SCRIB,ST14,DLG4,PREX1
GO:0006874	cellular calcium ion homeostasis	2.10035	0.000246239	3.60864	CD52,UTS2,DLG4,EDNRA,F2RL1,GPER1,GPR35,CCR2,P2RX4,P2RX7,CD4,DMD,SLC8A1,MYO5A,BAX,WFS1,CCL19,TRPM2,NTSR1,HCRTR1,DISC1,ANXA6,APP,CACNA2D1,GRIN2C,VDR,CD40
GO:0048519	negative regulation of biological process	1.23424	0.000246544	3.60811	DOT1L,ZFYVE19,SORBS3,PLK3,ZNF366,GLIS3,FERD3L,FOXO1,FOSB,DNAJB5,ID1,IRF3,JUNB,ASCL2,MYC,NR4A2,PDE2A,PER1,MBD3,RARA,TBL1X,TCF7L2,TRPS1,VDR,VEGFA,WFS1,ZFP36,HAND1,EIF4G1,DUSP2,DUSP5,RPS6KA4,EPHB2,MICAL1,CDK5RAP3,SPARC,ACVRL1,DLG4,NLRP3,HMOX1,GPER1,CLEC4G,CD74,HAVCR2,CCR2,NDFIP1,IL27RA,UTS2,PTPRO,NFKBIA,TRIB1,IL6,GADD45B,DBNDD2,PREX1,SHB,SOCS3,CDKN1A,PLK2,ZNF385A,BAX,FGF13,GAS2L1,PPP1R9B,MAD1L1,PLXN…
GO:0002821	positive regulation of adaptive immune response	3.87079	0.000248568	3.60455	P2RX7,CCR2,IL27RA,CD4,CCL19,CD40,NLRP3,IL6,PYCARD,IL6ST
GO:0072332	intrinsic apoptotic signaling pathway by p53 class mediator	3.87079	0.000248568	3.60455	CDKN1A,NUPR1,PYCARD,BCL3,ZNF385A,CD74,PTTG1IP,PMAIP1,BAX,ZMAT3
GO:0050670	regulation of lymphocyte proliferation	2.6513	0.000254504	3.59431	TNFRSF21,CDKN1A,CD40,CD74,IL6,IL6ST,CCL19,HAVCR2,CD1D,CD4,PYCARD,TNFSF9,VSIG4,CLEC4G,NDFIP1,MAD1L1,CCR2
GO:0032494	response to peptidoglycan	11.6827	0.000257312	3.58954	NLRP3,IL6,IRF5,CARD9
GO:0031325	positive regulation of cellular metabolic process	1.33427	0.000257617	3.58902	GADD45B,MAP3K6,DUSP5,P2RX7,MAP2K3,SHC1,MAPKAPK3,CD74,SCRIB,CSF1R,PROM2,GPER1,APP,VEGFA,CD4,CD40,NLRP3,PYCARD,PMAIP1,BAX,TNFRSF10B,TNFRSF10A,HSPA5,ADCY9,EDNRA,PRKCA,CCL19,PLK2,FOXO1,TFEB,INO80,CDKN1A,PPARGC1B,CLEC3B,ACVRL1,CTDNEP1,SCARB1,TCF7L2,IL6,PIWIL2,BCL3,HMOX1,ATF5,MYC,RARA,TBL1X,MYRF,PTGES2,PSRC1,FUBP3,PTGIR,WFS1,PTTG1IP,CDK5RAP3,NDFIP1,NUPR1,FGF13,STK10,PKIB,EIF4G1,NFKBIA,TRIB1,CARD9,F2RL1…
GO:0032944	regulation of mononuclear cell proliferation	2.63849	0.000269477	3.56948	TNFRSF21,CDKN1A,CD40,CD74,IL6,IL6ST,CCL19,HAVCR2,CD1D,CD4,PYCARD,TNFSF9,VSIG4,CLEC4G,NDFIP1,MAD1L1,CCR2
GO:2000147	positive regulation of cell motility	2.02543	0.000270462	3.56789	VEGFA,F2RL1,IL6,SASH1,RHOB,PRKCA,SPARC,NRP1,SCARB1,INSL3,CMKLR1,UTS2,SLC8A1,CCR2,CSF1R,GPER1,HSPA5,MCAM,PIK3CD,PREX1,ZNF703,P2RX4,CD40,CCL19,CD74,SYDE1,ACKR3,PYCARD,APP
GO:0050794	regulation of cellular process	1.1138	0.000293616	3.53222	DOT1L,ZFYVE19,CDKN1A,CDK5RAP3,SORBS3,PLK3,ZNF366,GLIS3,FERD3L,FOXO1,FOSB,DNAJB5,ID1,IRF3,JUNB,ASCL2,MYC,NR4A2,PDE2A,PER1,MBD3,RARA,TBL1X,TCF7L2,TRPS1,VDR,VEGFA,WFS1,ZFP36,HAND1,KCNH4,DLG4,DUSP5,FGF13,GFRA2,GRIN2C,SPTBN5,MAP2K3,SHC1,MAPKAPK3,KSR1,GADD45B,MAP3K6,P2RX7,CD74,DUSP2,WTAP,OGFR,TMC8,CLSTN1,PPP1R9B,PMAIP1,BAX,BMF,SCRIB,PLXNB2,EPHB2,MICAL1,CSF1R,PROM2,GPER1,APP,CD4,CD40,ACVRL1,SPARC,PRKCA,…
GO:0046037	GMP metabolic process	8.03189	0.000301631	3.52052	IMPDH1,DLG4,SCRIB,MPP3,TJP2
GO:0002819	regulation of adaptive immune response	3.09376	0.000305082	3.51558	P2RX7,HAVCR2,CLEC4G,PYCARD,IL6ST,CCR2,IL27RA,CD4,CCL19,NDFIP1,CD40,NLRP3,IL6
GO:0070371	ERK1 and ERK2 cascade	2.32648	0.000310385	3.5081	RRAS,SPRY1,TNIP1,EPHB2,GPER1,CSF1R,F2RL1,PYCARD,HCRTR1,APP,IL6,SCIMP,PRKCA,ACKR3,CCL19,SHC1,HAVCR2,NRP1,CD4,CD74,MYC
GO:0006952	defense response	1.47892	0.000330285	3.48111	EIF4G1,PYCARD,NFKBIA,PRKACG,CARD9,CD180,MAPKAPK3,HMOX1,NUPR1,NLRP3,IL6,IL6ST,PIK3CD,TNIP1,HAVCR2,BCL3,SHC1,CSF1R,F2RL1,TNFRSF21,GPER1,ITGAL,P2RX7,MAP2K3,CCL19,CCR2,APOL3,TNFRSF10B,TNFRSF10A,RPS6KA4,PSTPIP1,CD40,VSIG4,TCIRG1,IL27RA,CD4,C1QA,C1QB,SHMT2,IFITM3,IFITM2,IRF3,SCRIB,APP,PTK6,TNFAIP8L2,TRIM11,CD1D,TRIM14,CLEC12B,VAV1,NDFIP1,SOCS3,PDE2A,IRF5,OAS1,OAS2,PMAIP1,TRIM34,HLA-A,HLA-DQB1,HLA-DQB2,…
GO:0071219	cellular response to molecule of bacterial origin	2.78562	0.000341838	3.46618	IRF3,NFKBIA,SCARB1,TRIB1,SASH1,CD180,PRKCA,TNIP1,NLRP3,PYCARD,IL6,RARA,ZFP36,HAVCR2,CD40
GO:0040017	positive regulation of locomotion	1.96699	0.000349994	3.45594	VEGFA,F2RL1,IL6,SASH1,RHOB,PRKCA,SPARC,NRP1,SCARB1,INSL3,CMKLR1,UTS2,SLC8A1,CCR2,CSF1R,GPER1,HSPA5,MCAM,PIK3CD,PREX1,ZNF703,P2RX4,CD40,CCL19,CD74,SYDE1,CHMP4B,ACKR3,PYCARD,APP
GO:0042129	regulation of T cell proliferation	2.90184	0.000352423	3.45294	IL6,IL6ST,CCL19,HAVCR2,CD1D,CD4,PYCARD,TNFSF9,VSIG4,TNFRSF21,CLEC4G,NDFIP1,MAD1L1,CCR2
GO:0031399	regulation of protein modification process	1.45786	0.000353916	3.4511	CDKN1A,CDK5RAP3,GADD45B,MAP3K6,DUSP5,P2RX7,MAP2K3,SHC1,MAPKAPK3,CD74,DUSP2,PLXNB2,EPHB2,MICAL1,CSF1R,PROM2,GPER1,APP,VEGFA,CD4,CD40,TRIB1,IL6,DBNDD2,PREX1,SHB,SOCS3,HSPA5,BAX,TNFRSF10B,TNFRSF10A,CCL19,EIF4G1,ACVRL1,MTHFR,WFS1,PTTG1IP,NDFIP1,NUPR1,GFRA2,FGF13,STK10,FOXO1,MYC,CARD9,RPS6KA4,DMD,ADCY9,PRKACG,IL6ST,PARP14,PTK6,AKAP13,SPRY1,ID1,SORBS3,EPHA8,SSTR4,KSR1,FGD2,SASH1,PSRC1,F2RL1,PER1,PYCARD…
GO:0055074	calcium ion homeostasis	2.04586	0.000372793	3.42853	CCL19,CCR2,VDR,CD40,CD52,UTS2,DLG4,EDNRA,F2RL1,GPER1,GPR35,P2RX4,P2RX7,CD4,DMD,SLC8A1,MYO5A,BAX,WFS1,TRPM2,NTSR1,HCRTR1,DISC1,ANXA6,APP,CACNA2D1,GRIN2C
GO:0031290	retinal ganglion cell axon guidance	7.64941	0.000385827	3.41361	VEGFA,NRP1,PTPRO,EPHB2,SLIT1
GO:0045624	positive regulation of T-helper cell differentiation	7.64941	0.000385827	3.41361	CCL19,NLRP3,IL6,RARA,SHB
GO:0048846	axon extension involved in axon guidance	7.64941	0.000385827	3.41361	PLXNA1,VEGFA,NRP1,SLIT1,SLIT3
GO:1902284	neuron projection extension involved in neuron projection guidance	7.64941	0.000385827	3.41361	PLXNA1,VEGFA,NRP1,SLIT1,SLIT3
GO:0070372	regulation of ERK1 and ERK2 cascade	2.34508	0.000386545	3.4128	SPRY1,TNIP1,EPHB2,GPER1,CSF1R,F2RL1,PYCARD,HCRTR1,APP,IL6,SCIMP,PRKCA,ACKR3,CCL19,SHC1,HAVCR2,NRP1,CD4,CD74,RRAS
GO:0002366	leukocyte activation involved in immune response	1.7901	0.000395872	3.40245	PYCARD,HAVCR2,F2RL1,ITGAL,APBB1IP,BCL3,CD180,MILR1,PIK3CD,S100A13,HMOX1,CCR2,TCIRG1,AGPAT2,STK11IP,CNN2,CTSZ,AP2A2,ALDH3B1,GAA,GM2A,COMMD9,IMPDH1,RAB24,RAB3A,SLC2A5,STK10,TRPM2,PTGES2,TSPAN14,SHB,CCL19,NLRP3,IL6,RARA,NDFIP1,IL27RA,CD40
GO:0051272	positive regulation of cellular component movement	1.96976	0.000427229	3.36934	VEGFA,F2RL1,IL6,SASH1,RHOB,PRKCA,SPARC,NRP1,SCARB1,INSL3,CMKLR1,UTS2,SLC8A1,CCR2,CSF1R,GPER1,HSPA5,MCAM,PIK3CD,PREX1,ZNF703,P2RX4,CD40,CCL19,CD74,SYDE1,ACKR3,PYCARD,APP
GO:0045859	regulation of protein kinase activity	1.71893	0.000459074	3.33812	CDKN1A,CDK5RAP3,GADD45B,MAP3K6,DUSP5,P2RX7,MAP2K3,SHC1,MAPKAPK3,CD74,DUSP2,TRIB1,IL6,DBNDD2,PREX1,SHB,SOCS3,HSPA5,BAX,APP,TNFRSF10B,TNFRSF10A,CCL19,FGF13,STK10,VEGFA,ADCY9,PRKACG,AKAP13,CD40,SPRY1,FGD2,SASH1,PSRC1,CD4,EPHB2,CSF1R,SRCIN1,PTK6,PYCARD,SLC27A1,PKIB
GO:0048468	cell development	1.41883	0.00045965	3.33757	ID1,DISC1,VEGFA,ADAMTSL4,HYDIN,RARA,APP,LRP1,FLNB,FOSL2,BAX,QKI,RAB3A,CSF1R,EPHA8,EPHB2,ETV1,GFRA2,SH3KBP1,SPTBN5,PIK3CD,PRKCA,PTPRO,SHC1,SLIT1,SLIT3,NRP1,NRXN3,ASCL2,PLXNB2,HSPA5,IL6,PTK6,CTSZ,PMP22,MYRF,EDNRA,PLXNA1,ATF5,NR4A2,ADAM22,ARHGEF10,ZNF385A,SEMA3G,MAP4,DBNDD2,TMEM108,UNC5B,SRGAP2,SRCIN1,LRRK1,TRIB1,CDK5RAP3,FUOM,EIF4G1,RNF112,SPINT1,TRPV2,SLC26A6,CCL19,PIWIL2,TBCD,FGF13,ULK2,IL6ST,TNF…
GO:0070663	regulation of leukocyte proliferation	2.5169	0.000466555	3.3311	TNFRSF21,CDKN1A,CD40,CD74,IL6,IL6ST,CCL19,HAVCR2,CD1D,CD4,PYCARD,TNFSF9,VSIG4,CLEC4G,NDFIP1,MAD1L1,CCR2
GO:0001568	blood vessel development	1.80717	0.00047051	3.32743	COL8A2,TYMP,EPHB2,UNC5B,HMOX1,ID1,RHOB,MCAM,PRKCA,PRKX,ACKR3,SHB,SHC1,VAV2,VEGFA,TNFSF12,NRP1,ACVRL1,HAND1,EDNRA,JUNB,QKI,SPARC,CCR2,LRP1,IL6,UTS2,SASH1,RRAS,CD40,SPINT1,SOCS3,BAX,GPER1,FOXO1,TCF7L2
GO:0009893	positive regulation of metabolic process	1.30142	0.000486308	3.31309	GADD45B,MAP3K6,DUSP5,P2RX7,MAP2K3,SHC1,MAPKAPK3,CD74,SCRIB,CSF1R,PROM2,GPER1,APP,VEGFA,CD4,CD40,NLRP3,PYCARD,PMAIP1,BAX,TNFRSF10B,TNFRSF10A,HSPA5,ADCY9,EDNRA,PRKCA,CCL19,PLK2,FOXO1,TFEB,INO80,EPHB2,ID1,IL6,MYC,PIK3CD,VDR,FUBP3,QKI,CDKN1A,PPARGC1B,CLEC3B,ACVRL1,CTDNEP1,SCARB1,TCF7L2,PIWIL2,BCL3,HMOX1,ATF5,RARA,TBL1X,MYRF,PTGES2,PSRC1,PTGIR,WFS1,PTTG1IP,CDK5RAP3,NDFIP1,NUPR1,FGF13,STK10,PKIB,EIF4G1…
GO:0030030	cell projection organization	1.50705	0.000510946	3.29162	SRGAP2,NRP1,APP,RAB3A,CSF1R,EPHA8,EPHB2,ETV1,GFRA2,SH3KBP1,SPTBN5,PIK3CD,PRKCA,PTPRO,SHC1,SLIT1,SLIT3,NRXN3,CEP164,SSH2,PLXNB2,HSPA5,IL6,PTK6,CTSZ,LRP1,PMP22,PLXNA1,NR4A2,SPATA13,VAV2,MTSS1,CCDC151,SEMA3G,MAP4,DBNDD2,TMEM108,CDC42EP2,CDC42EP1,F2RL1,PROM2,P2RX7,UNC5B,DISC1,TRPV2,FGD4,FGD5,FGD2,SH3BP1,PPP1R9B,FGF13,ULK2,VEGFA,PACSIN2,PREX1,ID1,TRPM2,ESPN,SCRIB,CCL19,DLG4,PLK2,SRCIN1,TUBG1,PLEKHM1,H…
GO:0070374	positive regulation of ERK1 and ERK2 cascade	2.58312	0.00051109	3.2915	CSF1R,F2RL1,GPER1,PYCARD,HCRTR1,APP,IL6,SCIMP,PRKCA,ACKR3,CCL19,SHC1,HAVCR2,NRP1,CD4,CD74
GO:0002285	lymphocyte activation involved in immune response	2.7937	0.000518157	3.28554	F2RL1,ITGAL,APBB1IP,BCL3,CD180,SHB,CCL19,NLRP3,IL6,RARA,NDFIP1,IL27RA,CD40,HAVCR2
GO:0072507	divalent inorganic cation homeostasis	1.97274	0.000521446	3.28279	CCL19,CCR2,VDR,CD40,CD52,UTS2,DLG4,EDNRA,F2RL1,GPER1,GPR35,P2RX4,P2RX7,CD4,DMD,SLC8A1,MYO5A,BAX,WFS1,TRPM2,NTSR1,HCRTR1,DISC1,ANXA6,APP,TMC8,CACNA2D1,GRIN2C
GO:0009991	response to extracellular stimulus	1.96843	0.000539649	3.26789	PPP1R9B,SLC25A25,ALDH3A1,SLC8A1,GAS2L1,CTSV,FOXO1,PDK4,MBD3,CDKN1A,ASGR1,NR4A2,P2RX7,IL6,HMOX1,CLPS,RARA,MTHFR,CD4,CD40,SPARC,HSPA5,PMAIP1,ADSSL1,ZFP36,ULK2,VDR,EIF4EBP1
GO:0050778	positive regulation of immune response	1.70373	0.000549318	3.26018	P2RX7,PYCARD,NFKBIA,PRKACG,CARD9,CD180,MAPKAPK3,F2RL1,TNIP1,IL6ST,CCR2,IL27RA,NLRP3,CD74,C1QA,C1QB,VSIG4,TNFRSF21,HLA-DQB1,HLA-DQB2,HLA-DRA,HLA-DRB1,HLA-DRB3,HLA-DRB4,HLA-DRB5,PIK3CD,PAG1,SHB,CD4,HAVCR2,IRF3,ACTB,VAV1,VAV2,CD1D,CCL19,IL6,RARA,CD40,GCSAM,LILRB4,BAX
GO:0009628	response to abiotic stimulus	1.55588	0.000587287	3.23115	UTS2,EDNRA,ALDH3A1,ASCL2,MTHFR,NR4A2,PAM,VEGFA,ACVRL1,CLCN6,FOSB,JUNB,P2RX7,PLK3,ETV1,APP,ACOT11,TRPV2,SMC1A,IL6,SLC27A1,SPARC,STX1A,BAX,CDKN1A,RAD51D,BCL3,MYC,CNN2,ATP1A1,PDE2A,TNFRSF10B,TNFRSF10A,CD40,TIFAB,MYOF,HMOX1,INO80,TMEM161A,BMF,DMD,NFKBIA,SLC8A1,SIK1,PER1,NTSR1,DISC1,RAB3A,S100A13,FOXO1,ADSSL1,EIF4EBP1,PMAIP1,RHOB,HSPA5,TRPM2,NUP214
GO:0048869	cellular developmental process	1.25212	0.000589888	3.22923	P2RX7,PTPRO,VDR,JUNB,ACKR3,VEGFA,QKI,RRBP1,PPDPF,FGF13,DISC1,NR4A2,BAX,NRP1,NAV1,PIK3CD,HAND1,ID1,MUSTN1,ADAMTSL4,HYDIN,RARA,FSTL3,CEBPD,ZFAT,APP,LRP1,BCL3,CMTM7,RRAS,NDFIP1,FLNB,FOSL2,PLXNB2,DAGLA,RAB3A,CSF1R,EPHA8,EPHB2,ETV1,GFRA2,SH3KBP1,SPTBN5,PRKCA,SHC1,SLIT1,SLIT3,NRXN3,MYOF,CDC42EP2,CDC42EP1,FGD4,FGD5,FGD2,IL6,ATP10A,S100A13,ASCL2,ZNF703,NFKBIA,SIK1,HSPA5,PTK6,CTSZ,PMP22,MYRF,EDNRA,PLXNA1,…
GO:0060402	calcium ion transport into cytosol	2.8804	0.000608258	3.21591	P2RX4,P2RX7,CD4,DMD,SLC8A1,MYO5A,CCL19,TRPM2,NTSR1,GPER1,BAX,GRIN2C,CACNA2D1
GO:0072503	cellular divalent inorganic cation homeostasis	1.98046	0.000614739	3.21131	CCL19,CCR2,VDR,CD40,CD52,UTS2,DLG4,EDNRA,F2RL1,GPER1,GPR35,P2RX4,P2RX7,CD4,DMD,SLC8A1,MYO5A,BAX,WFS1,TRPM2,NTSR1,HCRTR1,DISC1,ANXA6,APP,CACNA2D1,GRIN2C
GO:0010604	positive regulation of macromolecule metabolic process	1.30983	0.000621496	3.20656	GADD45B,MAP3K6,DUSP5,P2RX7,MAP2K3,SHC1,MAPKAPK3,CD74,SCRIB,CSF1R,PROM2,GPER1,APP,VEGFA,CD4,CD40,NLRP3,PYCARD,PMAIP1,BAX,TNFRSF10B,TNFRSF10A,HSPA5,CCL19,INO80,EPHB2,ID1,IL6,MYC,PIK3CD,VDR,FUBP3,QKI,CLEC3B,ACVRL1,TCF7L2,PIWIL2,BCL3,ATF5,FOXO1,RARA,TBL1X,MYRF,PTGES2,PSRC1,WFS1,PTTG1IP,CDK5RAP3,NDFIP1,NUPR1,FGF13,STK10,PKIB,EIF4G1,NFKBIA,TRIB1,PLK2,CARD9,UTS2,RPS6KA4,GFRA2,ADCY9,PRKACG,IL6ST,PARP14,P…
GO:0048878	chemical homeostasis	1.58249	0.000623145	3.20541	FOXO1,UTS2,ADCY9,MYO5B,PRKACG,WFS1,NTSR1,CCL19,CCR2,VDR,CD40,SLC31A1,APP,MT2A,HMOX1,MYC,TTC7A,NDFIP1,ATP1A1,SLC8A1,PDK4,TCIRG1,CD52,DLG4,EDNRA,F2RL1,GPER1,GPR35,P2RX4,P2RX7,CD4,DMD,SLC4A11,ATP1A4,MYO5A,BAX,IL6,OAS1,TCF7L2,RPH3AL,STXBP5L,COMMD9,SCARB1,VEGFA,TRPM2,SLC26A6,HCRTR1,DISC1,ANXA6,TMC8,CACNA2D1,PIM3,GRIN2C
GO:0034340	response to type I interferon	3.45457	0.000626055	3.20339	SCRIB,IFITM3,IFITM2,HLA-A,HLA-F,IRF3,IRF5,OAS1,OAS2,SHMT2
GO:0042552	myelination	3.21275	0.000634017	3.1979	MYRF,ADAM22,ARHGEF10,TYMP,RARA,TNFRSF21,CMTM8,MYO5A,PMP22,MARVELD1,QKI
GO:0007204	positive regulation of cytosolic calcium ion concentration	2.25456	0.000637334	3.19563	P2RX4,P2RX7,CD4,DMD,SLC8A1,MYO5A,CCL19,TRPM2,NTSR1,GPER1,BAX,F2RL1,GPR35,CACNA2D1,GRIN2C,CD52,UTS2,DLG4,EDNRA,CCR2
GO:0032990	cell part morphogenesis	1.7934	0.000644556	3.19074	APP,RAB3A,CSF1R,EPHA8,EPHB2,ETV1,GFRA2,SH3KBP1,SPTBN5,PIK3CD,PRKCA,PTPRO,SHC1,SLIT1,SLIT3,NRP1,NRXN3,PLXNA1,NR4A2,SEMA3G,UNC5B,DISC1,TRPV2,FGF13,ULK2,SRGAP2,VEGFA,PACSIN2,SSH2,PLXNB2,ID1,DLG4,SRCIN1,BAX,TMEM108
GO:0055082	cellular chemical homeostasis	1.71347	0.000664455	3.17753	FOXO1,CCL19,CCR2,VDR,CD40,SLC31A1,APP,MT2A,HMOX1,MYC,TTC7A,NDFIP1,ATP1A1,SLC8A1,TCIRG1,CD52,UTS2,DLG4,EDNRA,F2RL1,GPER1,GPR35,P2RX4,P2RX7,CD4,DMD,SLC4A11,ATP1A4,MYO5A,BAX,WFS1,TRPM2,NTSR1,SLC26A6,HCRTR1,DISC1,ANXA6,CACNA2D1,PIM3,GRIN2C
GO:0051241	negative regulation of multicellular organismal process	1.57003	0.000665724	3.17671	RPS6KA4,UTS2,PTPRO,ACVRL1,P2RX4,ASCL2,CTSZ,LRP1,PMP22,SPARC,CCR2,SEMA3G,RARA,TNFRSF21,IRF3,HAVCR2,PYCARD,CMKLR1,VSIG4,NDFIP1,HMOX1,IL6,BCL3,ZFP36,CD74,NFKBIA,MYC,TRIB1,FUOM,APP,TOB1,ID1,FSTL3,LILRB4,P2RX7,ATP1A1,FGF13,ULK2,NRP1,IL1R2,NLRP3,TRIM11,EPHB2,SLIT1,PLK2,F2RL1,SHB,TIFAB,FOXO1,GPR35,TMEM176B,TMEM176A,TJP2,SRGAP2
GO:0032879	regulation of localization	1.33814	0.000672367	3.17239	GPER1,STX1A,SIK1,ATP1A1,P2RX4,P2RX7,PER1,SLC8A1,DLG4,VEGFA,HMOX1,F2RL1,IL6,CD74,UTS2,NFKBIA,PRKCA,CD4,SASH1,RHOB,SPARC,NRP1,SCARB1,ACVRL1,INSL3,CMKLR1,CCR2,LRP1,DMD,NTSR1,PLXNA1,TRIB1,STXBP5L,RPH3AL,PACSIN2,AP2S1,SPATA13,LAMA4,ABI3,PRKX,SRCIN1,CSF1R,HSPA5,MCAM,PIK3CD,PREX1,ZNF703,RRAS,SRGAP2B,TBC1D8,TBC1D14,MYO5A,RAB3A,PFKFB2,TCF7L2,NDFIP1,CDKN1A,PDE2A,PARP10,KCNH4,GRIN2C,CACNA2D3,BCL3,APP,CCL19,…
GO:0002761	regulation of myeloid leukocyte differentiation	3.18381	0.000684454	3.16466	RARA,TRIB1,PRKCA,MYC,CD4,CD74,FSTL3,LILRB4,PPARGC1B,TJP2,NDFIP1
GO:0043123	positive regulation of I-kappaB kinase/NF-kappaB signaling	2.60494	0.000693644	3.15886	APP,CCL19,PLK2,AKAP13,F2RL1,HMOX1,IRF3,S100A13,CARD9,NDFIP1,APOL3,TNFRSF10B,CD4,CD40,CD74
GO:0043542	endothelial cell migration	2.60494	0.000693644	3.15886	VEGFA,NRP1,SASH1,RHOB,PRKCA,SPARC,SCARB1,ACVRL1,ID1,SH3BP1,P2RX4,CD40,GIPC1,PRKX,TNFSF12
GO:0044087	regulation of cellular component biogenesis	1.65917	0.000704504	3.15212	SSH2,ATXN2L,STX1A,PARP10,CCDC151,PREX1,PLEKHG2,CDC42EP2,CDC42EP1,PYCARD,TBCD,PSRC1,F2RL1,EIF4EBP1,VEGFA,ID1,TMC8,PMAIP1,BAX,BMF,NCLN,PLK2,TRPM2,ESPN,NRP1,ASAP3,SORBS3,ARHGEF10,SPTBN5,ACVRL1,SLIT1,EPHB2,CLSTN1,AKAP13,CCL19,PLEKHM1,CHMP4B,SMC1A,MAP4,P2RX7,EIF4G1,PRKCA,TBC1D14,GPBAR1
GO:0031344	regulation of cell projection organization	1.81854	0.000721436	3.1418	SSH2,PLXNB2,HSPA5,IL6,PTK6,CTSZ,LRP1,PMP22,PTPRO,CCDC151,SEMA3G,CDC42EP2,CDC42EP1,F2RL1,PROM2,DISC1,TRPV2,FGF13,ULK2,PLXNA1,VEGFA,NRP1,EPHB2,PREX1,ID1,TRPM2,ESPN,CCL19,PLK2,SRCIN1,PLEKHM1,MAP4,P2RX7
GO:0046710	GDP metabolic process	9.1793	0.000724498	3.13996	DLG4,SCRIB,MPP3,TJP2
GO:0071496	cellular response to external stimulus	2.23108	0.000726381	3.13884	PPP1R9B,GAS2L1,CTSV,FOXO1,PDK4,CNN2,ATP1A1,PDE2A,TNFRSF10B,TNFRSF10A,CD40,CDKN1A,ASGR1,NR4A2,P2RX7,IL6,HMOX1,HSPA5,PMAIP1,VDR
GO:0050801	ion homeostasis	1.70438	0.000736013	3.13311	UTS2,NTSR1,CCL19,CCR2,VDR,CD40,SLC31A1,APP,MT2A,HMOX1,MYC,TTC7A,NDFIP1,ATP1A1,SLC8A1,PDK4,TCIRG1,CD52,DLG4,EDNRA,F2RL1,GPER1,GPR35,P2RX4,P2RX7,CD4,DMD,SLC4A11,ATP1A4,MYO5A,BAX,WFS1,TRPM2,SLC26A6,HCRTR1,DISC1,ANXA6,TMC8,CACNA2D1,GRIN2C
GO:0048858	cell projection morphogenesis	1.79661	0.000743823	3.12853	APP,RAB3A,CSF1R,EPHA8,EPHB2,ETV1,GFRA2,SH3KBP1,SPTBN5,PIK3CD,PRKCA,PTPRO,SHC1,SLIT1,SLIT3,NRP1,NRXN3,PLXNA1,NR4A2,SEMA3G,UNC5B,DISC1,TRPV2,FGF13,ULK2,SRGAP2,VEGFA,SSH2,PLXNB2,ID1,DLG4,SRCIN1,TMEM108,PACSIN2
GO:0048523	negative regulation of cellular process	1.22828	0.000769586	3.11374	DOT1L,ZFYVE19,SORBS3,PLK3,ZNF366,GLIS3,FERD3L,FOXO1,FOSB,DNAJB5,ID1,IRF3,JUNB,ASCL2,MYC,NR4A2,PDE2A,PER1,MBD3,RARA,TBL1X,TCF7L2,TRPS1,VDR,VEGFA,WFS1,ZFP36,HAND1,DUSP2,DUSP5,EPHB2,MICAL1,CDK5RAP3,SPARC,ACVRL1,DLG4,HMOX1,GPER1,CD74,TRIB1,IL6,GADD45B,DBNDD2,PREX1,SHB,SOCS3,CDKN1A,PLK2,ZNF385A,BAX,FGF13,GAS2L1,PPP1R9B,MAD1L1,PLXNB2,ADAM22,PRKCA,CCR2,NFKBIA,CSF1R,ATF5,GRK5,HSPA5,IL6ST,PIM3,NTSR1,BCL3,…
GO:0045124	regulation of bone resorption	5.35459	0.0007778	3.10913	IL6,P2RX7,PPARGC1B,PLEKHM1,CSF1R,PDK4
GO:0007272	ensheathment of neurons	3.12746	0.00079537	3.09943	MYRF,ADAM22,ARHGEF10,TYMP,RARA,TNFRSF21,CMTM8,MYO5A,PMP22,MARVELD1,QKI
GO:0008366	axon ensheathment	3.12746	0.00079537	3.09943	MYRF,ADAM22,ARHGEF10,TYMP,RARA,TNFRSF21,CMTM8,MYO5A,PMP22,MARVELD1,QKI
GO:0002443	leukocyte mediated immunity	1.66044	0.000796438	3.09885	P2RX7,HLA-DQB1,IL6,BCL3,GNL1,SCART1,CLEC4G,HAVCR2,C1QA,C1QB,CD74,MILR1,PIK3CD,S100A13,HMOX1,CCR2,F2RL1,TCIRG1,AGPAT2,STK11IP,CNN2,CTSZ,AP2A2,ALDH3B1,GAA,GM2A,COMMD9,PYCARD,IMPDH1,ITGAL,RAB24,RAB3A,SLC2A5,STK10,TRPM2,PTGES2,TSPAN14,CLEC12B,VAV1,NDFIP1,IL27RA,CD40,NLRP3
GO:0002286	T cell activation involved in immune response	3.34662	0.000804545	3.09445	ITGAL,APBB1IP,BCL3,SHB,CCL19,NLRP3,IL6,RARA,HAVCR2,F2RL1
GO:0051591	response to cAMP	3.34662	0.000804545	3.09445	HSPA5,APP,SLC26A6,SLC8A1,PPARGC1B,ALDH3A1,FOSB,JUNB,PER1,SPARC
GO:0120036	plasma membrane bounded cell projection organization	1.49214	0.000805182	3.09411	SRGAP2,NRP1,APP,RAB3A,CSF1R,EPHA8,EPHB2,ETV1,GFRA2,SH3KBP1,SPTBN5,PIK3CD,PRKCA,PTPRO,SHC1,SLIT1,SLIT3,NRXN3,CEP164,SSH2,PLXNB2,HSPA5,IL6,PTK6,CTSZ,LRP1,PMP22,PLXNA1,NR4A2,SPATA13,VAV2,MTSS1,CCDC151,SEMA3G,MAP4,DBNDD2,TMEM108,CDC42EP2,CDC42EP1,F2RL1,P2RX7,UNC5B,DISC1,TRPV2,FGD4,FGD5,FGD2,SH3BP1,PPP1R9B,FGF13,ULK2,VEGFA,PREX1,ID1,TRPM2,ESPN,SCRIB,DLG4,PLK2,SRCIN1,TUBG1,PLEKHM1,HYDIN,CCL19
GO:0010595	positive regulation of endothelial cell migration	3.61435	0.000834835	3.0784	VEGFA,P2RX4,PRKCA,CD40,NRP1,SASH1,RHOB,SPARC,SCARB1
GO:0051345	positive regulation of hydrolase activity	1.70473	0.000851774	3.06968	NLRP3,PYCARD,PMAIP1,BAX,TNFRSF10B,TNFRSF10A,HSPA5,EDNRA,PLCB2,PPARGC1B,APP,RAB3A,CDC42EP2,ADAP1,CDC42EP1,AGAP3,ARHGAP27,F2RL1,SRGAP2,SH3BP1,ASAP3,PREX1,CCL19,SRGAP2B,TBCD,VAV1,NRP1,STXBP5L,CD40,RIN1,GPER1,MYC,TBC1D8,SCRIB,TBC1D14,SYDE1,ARHGEF10,VEGFA,GM2A
GO:0048812	neuron projection morphogenesis	1.79392	0.000908564	3.04164	APP,RAB3A,CSF1R,EPHA8,EPHB2,ETV1,GFRA2,SH3KBP1,SPTBN5,PIK3CD,PRKCA,PTPRO,SHC1,SLIT1,SLIT3,NRP1,NRXN3,PLXNA1,NR4A2,SEMA3G,UNC5B,DISC1,TRPV2,FGF13,ULK2,VEGFA,SSH2,PLXNB2,ID1,DLG4,SRCIN1,TMEM108,SRGAP2
GO:0009612	response to mechanical stimulus	2.44781	0.000914499	3.03882	ETV1,IL6,CNN2,ATP1A1,PDE2A,TNFRSF10B,TNFRSF10A,CD40,TIFAB,DMD,NFKBIA,SLC8A1,CLCN6,FOSB,JUNB,P2RX7
GO:0061564	axon development	1.90184	0.000917043	3.03761	APP,RAB3A,CSF1R,EPHA8,EPHB2,ETV1,GFRA2,SH3KBP1,SPTBN5,PIK3CD,PRKCA,PTPRO,SHC1,SLIT1,SLIT3,NRP1,NRXN3,PLXNA1,NR4A2,SEMA3G,UNC5B,DISC1,TRPV2,FGF13,ULK2,VEGFA,SSH2,PLXNB2
GO:1902107	positive regulation of leukocyte differentiation	2.89873	0.000921862	3.03533	CD74,TNFSF9,LILRB4,SHB,CCL19,NLRP3,IL6,RARA,TRIB1,PRKCA,CD4,PPARGC1B
GO:0019725	cellular homeostasis	1.62625	0.000926809	3.03301	FOXO1,IL6,PTGES2,CCL19,CCR2,VDR,CD40,SLC31A1,APP,MT2A,HMOX1,MYC,TTC7A,NDFIP1,ATP1A1,SLC8A1,CLCN6,TCIRG1,CD52,UTS2,DLG4,EDNRA,F2RL1,GPER1,GPR35,P2RX4,P2RX7,CD4,DMD,SLC4A11,ATP1A4,MYO5A,BAX,WFS1,GAA,TRPM2,NTSR1,SLC26A6,HCRTR1,DISC1,ANXA6,CACNA2D1,PIM3,HAAO,GRIN2C
GO:0032970	regulation of actin filament-based process	2.09114	0.000953662	3.02061	SSH2,PREX1,PLEKHG2,SH3BP1,F2RL1,CDC42EP2,CDC42EP1,PYCARD,ID1,LRP1,PAM,ASAP3,SORBS3,NRP1,ARHGEF10,SPTBN5,AKAP13,ATP1A1,FGF13,CSF1R,TRPM2,CNN2
GO:0051234	establishment of localization	1.20734	0.000963552	3.01612	NFKBIA,BCL3,SPRY1,SAPCD2,COG4,SLC27A1,PMAIP1,BAX,BMF,P2RX7,SRPX,GPER1,STX1A,SIK1,ATP1A1,P2RX4,PER1,SLC8A1,DLG4,VEGFA,NLRP3,FCGRT,APP,SPARC,CLEC3B,F2RL1,CD74,UTS2,AP1B1,MYO5A,MYO5B,TVP23A,PTTG1IP,NUP214,VAMP5,SCRIB,GIPC1,TRPS1,CHMP4B,NAGPA,PDE2A,EPB41L2,ABCA3,GRIN2C,LCN15,TRPV2,ASIC4,SLC13A2,TMC8,SLC26A6,TOMM40L,KCNH4,ATP1A4,FGF13,COMMD9,SLC4A11,ANXA6,TRPM2,VDR,CACNA2D1,CLCN6,ANO8,NDFIP1,SLC31A1,S…
GO:0002830	positive regulation of type 2 immune response	8.56734	0.000963781	3.01602	NLRP3,IL6,RARA,CD74
GO:0050790	regulation of catalytic activity	1.35612	0.00096632	3.01488	CDKN1A,CDK5RAP3,GADD45B,MAP3K6,DUSP5,P2RX7,MAP2K3,SHC1,MAPKAPK3,CD74,DUSP2,TRIB1,IL6,DBNDD2,PREX1,SHB,SOCS3,NLRP3,PYCARD,PMAIP1,BAX,TNFRSF10B,TNFRSF10A,HSPA5,APP,ADCY9,EDNRA,PRKCA,CCR2,PLCB2,CCL19,SSPO,GPER1,PPARGC1B,WDR81,CSRNP3,SPINT1,PAPLN,VDR,SPRY1,FGF13,STK10,VEGFA,LRP1,RAB3A,ADAP1,FGD4,PROM2,FGD5,FGD2,PLXNB2,VAV1,VAV2,SYDE1,CDC42EP2,CDC42EP1,AGAP3,ARHGAP27,F2RL1,SRGAP2,SH3BP1,ASAP3,SRGAP2B,…
GO:0051960	regulation of nervous system development	1.66527	0.000993095	3.00301	DISC1,VEGFA,ASCL2,PLXNB2,HSPA5,IL6,PTK6,CTSZ,LRP1,PMP22,PTPRO,SEMA3G,TYMP,RARA,TNFRSF21,MYRF,CDK5RAP3,FUOM,APP,EIF4G1,RNF112,SPINT1,TRPV2,EPHB2,FGF13,ULK2,IL6ST,PLXNA1,NRP1,FERD3L,TRIM11,GPER1,SSH2,PREX1,ID1,SLIT1,CLSTN1,PLK2,SRCIN1,CCR2,SRGAP2
GO:0042127	regulation of cell proliferation	1.4362	0.000994204	3.00252	ACVRL1,SPARC,PRKCA,VEGFA,TNFSF12,NRP1,DISC1,MYC,TCIRG1,TBC1D8,CSF1R,EIF4G1,ALDH3A1,GPER1,GRK5,IL6,IL6ST,CD248,RARA,S100A13,SHC1,SHMT2,ZNF703,DOT1L,SAPCD2,DUX4,TOB1,SPRY1,CDKN1A,CTBP2,ATF5,APP,PMP22,SLIT3,SSTR4,VDR,ASCL2,ZFP36,TNFRSF21,CD40,CD74,BAX,CCL19,HAVCR2,CD1D,CD4,PYCARD,TNFSF9,VSIG4,CLEC4G,NDFIP1,MAD1L1,CCR2,UTS2,FOSL2,NUPR1,PARP10,TCF7L2,HMOX1,TRIB1,PTGIR,ID1,MTSS1,SRPX,FOXO1,SPINT1,CTSZ,…
GO:0051480	regulation of cytosolic calcium ion concentration	2.12163	0.00102936	2.98743	CD52,UTS2,DLG4,EDNRA,F2RL1,GPER1,GPR35,CCR2,P2RX4,P2RX7,CD4,DMD,SLC8A1,MYO5A,CCL19,TRPM2,NTSR1,BAX,CACNA2D1,GRIN2C,HCRTR1
GO:0001944	vasculature development	1.72884	0.00104513	2.98083	COL8A2,TYMP,EPHB2,UNC5B,HMOX1,ID1,RHOB,MCAM,PRKCA,PRKX,ACKR3,SHB,SHC1,VAV2,VEGFA,TNFSF12,NRP1,ACVRL1,HAND1,FOXO1,TCF7L2,EDNRA,JUNB,QKI,SPARC,CCR2,LRP1,IL6,UTS2,SASH1,RRAS,CD40,SPINT1,SOCS3,BAX,GPER1
GO:1902105	regulation of leukocyte differentiation	2.27675	0.0010452	2.9808	NDFIP1,RARA,CD74,TNFSF9,LILRB4,SHB,CCL19,NLRP3,IL6,TRIB1,PRKCA,MYC,CD4,FSTL3,PPARGC1B,TMEM176B,TMEM176A,TJP2
GO:0120035	regulation of plasma membrane bounded cell projection organization	1.79734	0.00104828	2.97952	SSH2,PLXNB2,HSPA5,IL6,PTK6,CTSZ,LRP1,PMP22,PTPRO,CCDC151,SEMA3G,CDC42EP2,CDC42EP1,F2RL1,DISC1,TRPV2,FGF13,ULK2,PLXNA1,VEGFA,NRP1,EPHB2,PREX1,ID1,TRPM2,ESPN,PLK2,SRCIN1,PLEKHM1,MAP4,P2RX7,CCL19
GO:2001236	regulation of extrinsic apoptotic signaling pathway	2.71207	0.00106851	2.97122	TMC8,TNFRSF10B,TNFRSF10A,HMOX1,PMAIP1,TCF7L2,NRP1,GPER1,PYCARD,TNFSF12,UNC5B,BAX,SRPX
GO:0033674	positive regulation of kinase activity	1.81412	0.00107718	2.96771	GADD45B,MAP3K6,DUSP5,P2RX7,MAP2K3,SHC1,MAPKAPK3,CD74,HSPA5,BAX,TNFRSF10B,TNFRSF10A,CCL19,FGF13,STK10,VEGFA,PFKFB2,ADCY9,PRKACG,AKAP13,CD40,FGD2,SASH1,EPHA8,VAV2,PSRC1,CDKN1A,CD4,CSF1R,SRCIN1,SLC27A1
GO:0050701	interleukin-1 secretion	4.32486	0.00108162	2.96592	F2RL1,S100A13,IL1R2,NLRP3,P2RX7,PYCARD,CCL19
GO:1904035	regulation of epithelial cell apoptotic process	3.83612	0.0010863	2.96405	ZFP36,HMOX1,GPER1,CD248,CD40,TCF7L2,WFS1,IL6
GO:0022604	regulation of cell morphogenesis	1.9336	0.00109004	2.96256	CDC42EP2,CDC42EP1,FGD4,CSF1R,FGD5,FGD2,PLXNB2,SH3KBP1,IL6,ATP10A,S100A13,VEGFA,SEMA3G,DISC1,TRPV2,FGF13,ULK2,PLXNA1,NRP1,SSH2,EPHB2,ID1,SRCIN1,PTPRO,PREX1,SPARC
GO:0050852	T cell receptor signaling pathway	2.58497	0.00111371	2.95323	LILRB4,TNFRSF21,HLA-DQB1,HLA-DQB2,HLA-DRA,HLA-DRB1,HLA-DRB3,HLA-DRB4,HLA-DRB5,NFKBIA,PIK3CD,PAG1,SHB,CD4
GO:0050671	positive regulation of lymphocyte proliferation	2.83478	0.00112091	2.95043	CDKN1A,CD40,CD74,IL6,IL6ST,CCL19,HAVCR2,CD1D,CD4,PYCARD,TNFSF9,CCR2
GO:0002520	immune system development	1.60116	0.00112117	2.95033	PIK3CD,FSTL3,CEBPD,ZFAT,BCL3,CMTM7,BAX,HAVCR2,RRAS,NDFIP1,CD248,APP,CSF1R,TTC7A,PRKX,PREX1,VAV1,CD4,ZNF385A,VEGFA,JUNB,RARA,LRRK1,CD1D,CD74,TNFSF9,LILRB4,SHB,CCL19,NLRP3,IL6,CSF3R,NFKBIA,TRIB1,ZFP36,PRKCA,MYC,PPARGC1B,IL27RA,CD40,MAD1L1,TRPM2,F2RL1,TMEM176B,TMEM176A,TJP2
GO:0002695	negative regulation of leukocyte activation	2.69457	0.00113407	2.94536	HAVCR2,TNFRSF21,MILR1,VSIG4,CLEC4G,NDFIP1,MAD1L1,HMOX1,CCR2,CD74,PAG1,TNFAIP8L2,GPER1
GO:0032946	positive regulation of mononuclear cell proliferation	2.81409	0.0011947	2.92274	CDKN1A,CD40,CD74,IL6,IL6ST,CCL19,HAVCR2,CD1D,CD4,PYCARD,TNFSF9,CCR2
GO:0031663	lipopolysaccharide-mediated signaling pathway	4.24326	0.00121336	2.91601	TRIB1,SASH1,CD180,PRKCA,IRF3,NFKBIA,SCARB1
GO:0030099	myeloid cell differentiation	1.97708	0.0012397	2.90668	NDFIP1,APP,ZNF385A,CSF1R,VEGFA,JUNB,RARA,LRRK1,CSF3R,NFKBIA,TRIB1,ZFP36,PRKCA,MYC,CD4,CD74,FSTL3,LILRB4,PPARGC1B,PIK3CD,F2RL1,CCL19,TJP2,PRKX
GO:0031269	pseudopodium assembly	8.03189	0.00125363	2.90183	SRGAP2,CDC42EP2,CDC42EP1,F2RL1
GO:0045064	T-helper 2 cell differentiation	8.03189	0.00125363	2.90183	NLRP3,IL6,RARA,BCL3
GO:0050767	regulation of neurogenesis	1.69575	0.00126195	2.89896	DISC1,VEGFA,ASCL2,PLXNB2,HSPA5,IL6,PTK6,CTSZ,LRP1,PMP22,PTPRO,SEMA3G,CDK5RAP3,FUOM,APP,EIF4G1,RARA,RNF112,SPINT1,TRPV2,EPHB2,FGF13,ULK2,IL6ST,TNFRSF21,PLXNA1,NRP1,TRIM11,GPER1,SSH2,PREX1,ID1,PLK2,SRCIN1,CCR2,SRGAP2,FERD3L
GO:0006897	endocytosis	1.68161	0.00126654	2.89738	P2RX7,SRPX,DLG4,VEGFA,SSC4D,ARHGAP27,LRP1,ASGR1,APOBR,SCART1,TMEM108,SPARC,SCARB1,ITGAL,ICAM5,SH3BP1,PACSIN2,AP2S1,ACKR3,ACTB,VAV1,VAV2,RARA,PYCARD,MAPKAPK3,CCL19,SCRIB,PROM2,F2RL1,AP2A2,FCHO1,EPN2,EPN1,SH3KBP1,APP,SNX30,PSTPIP1,RIN1
GO:0060401	cytosolic calcium ion transport	2.66024	0.00127528	2.89439	P2RX4,P2RX7,CD4,DMD,SLC8A1,MYO5A,CCL19,TRPM2,NTSR1,GPER1,BAX,CACNA2D1,GRIN2C
GO:0072358	cardiovascular system development	1.70841	0.00128601	2.89076	COL8A2,TYMP,EPHB2,UNC5B,HMOX1,ID1,RHOB,MCAM,PRKCA,PRKX,ACKR3,SHB,SHC1,VAV2,VEGFA,TNFSF12,NRP1,ACVRL1,HAND1,FOXO1,TCF7L2,EDNRA,JUNB,QKI,SPARC,CCR2,LRP1,IL6,UTS2,SASH1,RRAS,CD40,SPINT1,SOCS3,BAX,GPER1
GO:0032501	multicellular organismal process	1.15162	0.00128663	2.89054	CMKLR1,TRPS1,VDR,PAPSS2,PKDCC,FSTL3,PPARGC1B,SPARC,CLEC3B,COL8A2,TYMP,EPHB2,UNC5B,HMOX1,ID1,RHOB,MCAM,PRKCA,PRKX,ACKR3,SHB,SHC1,VAV2,VEGFA,TNFSF12,NRP1,ACVRL1,HAND1,BAX,FOXO1,TCF7L2,EDNRA,JUNB,QKI,TAS2R5,RRBP1,ZDHHC16,SPRY1,RARA,MYC,NTSR1,TRPM2,EIF4G1,EPN1,MGAT1,MBD3,DUSP2,DUSP5,FGF13,DISC1,NR4A2,NAV1,PIK3CD,CD4,RPS6KA4,AGPAT2,MMP17,WFS1,SCRIB,PLXNB2,SPINT1,ST14,ASCL2,TFEB,P2RX4,ACTB,CCR2,CTSZ,SL…
GO:0008630	intrinsic apoptotic signaling pathway in response to DNA damage	3.14976	0.00128754	2.89024	CDKN1A,NUPR1,PYCARD,BCL3,ZNF385A,CD74,TMEM161A,ACKR3,HMOX1,BAX
GO:0043372	positive regulation of CD4-positive, alpha-beta T cell differentiation	5.94954	0.0013121	2.88203	SHB,CCL19,NLRP3,IL6,RARA
GO:0032845	negative regulation of homeostatic process	2.44626	0.00131524	2.88099	CD74,UTS2,DMD,SLC8A1,MYO5A,PIF1,ZFP36,IL6,P2RX7,CCL19,TRPM2,NTSR1,GPER1,BAX,PIM3
GO:0051338	regulation of transferase activity	1.56176	0.00131899	2.87976	CDKN1A,CDK5RAP3,GADD45B,MAP3K6,DUSP5,P2RX7,MAP2K3,SHC1,MAPKAPK3,CD74,DUSP2,TRIB1,IL6,DBNDD2,PREX1,SHB,SOCS3,HSPA5,BAX,APP,TNFRSF10B,TNFRSF10A,CCL19,FGF13,STK10,VEGFA,PFKFB2,CD4,ADCY9,PRKACG,AKAP13,CD40,SPRY1,FGD2,SASH1,WDR81,EPHA8,VAV2,PSRC1,EPHB2,MYC,PKIB,PIF1,CSF1R,SRCIN1,PTK6,PYCARD,SLC27A1,ZFP36
GO:0120039	plasma membrane bounded cell projection morphogenesis	1.75241	0.00133984	2.87295	APP,RAB3A,CSF1R,EPHA8,EPHB2,ETV1,GFRA2,SH3KBP1,SPTBN5,PIK3CD,PRKCA,PTPRO,SHC1,SLIT1,SLIT3,NRP1,NRXN3,PLXNA1,NR4A2,SEMA3G,UNC5B,DISC1,TRPV2,FGF13,ULK2,SRGAP2,VEGFA,SSH2,PLXNB2,ID1,DLG4,SRCIN1,TMEM108
GO:0032535	regulation of cellular component size	2.07593	0.00135051	2.8695	CLCN6,SSH2,VAV1,VAV2,SEMA3G,PREX1,PLEKHG2,SH3BP1,F2RL1,CDC42EP2,CDC42EP1,PYCARD,DISC1,TRPV2,P2RX7,FGF13,ULK2,PLXNA1,VEGFA,NRP1,SPTBN5
GO:0048514	blood vessel morphogenesis	1.78807	0.00135518	2.868	COL8A2,TYMP,EPHB2,UNC5B,HMOX1,ID1,RHOB,MCAM,PRKCA,PRKX,ACKR3,SHB,SHC1,VAV2,VEGFA,TNFSF12,NRP1,ACVRL1,HAND1,EDNRA,JUNB,QKI,SPARC,CCR2,LRP1,IL6,UTS2,SASH1,RRAS,CD40,BAX
GO:1902903	regulation of supramolecular fiber organization	2.10672	0.0014614	2.83523	FGF13,SSH2,PREX1,PLEKHG2,SH3BP1,F2RL1,CDC42EP2,CDC42EP1,PYCARD,TBCD,PSRC1,ID1,ASAP3,SORBS3,NRP1,ARHGEF10,SPTBN5,AKAP13,COLGALT1,APP
GO:0002684	positive regulation of immune system process	1.53706	0.00148471	2.82836	P2RX7,PYCARD,NFKBIA,PRKACG,CARD9,CD180,MAPKAPK3,CCL19,CD74,VEGFA,F2RL1,IL6,TNIP1,IL6ST,CCR2,IL27RA,NLRP3,C1QA,C1QB,VSIG4,CMKLR1,TNFRSF21,HLA-DQB1,HLA-DQB2,HLA-DRA,HLA-DRB1,HLA-DRB3,HLA-DRB4,HLA-DRB5,PIK3CD,PAG1,SHB,CD4,CDKN1A,CD40,VAV1,HAVCR2,IRF3,ACTB,VAV2,CD1D,TNFSF9,HMOX1,LILRB4,RARA,TRIB1,PRKCA,PPARGC1B,GCSAM,APP,BAX
GO:0009653	anatomical structure morphogenesis	1.32207	0.0015461	2.81076	P2RX7,PTPRO,VDR,COL8A2,TYMP,EPHB2,UNC5B,HMOX1,ID1,RHOB,MCAM,PRKCA,PRKX,ACKR3,SHB,SHC1,VAV2,VEGFA,TNFSF12,NRP1,ACVRL1,HAND1,EDNRA,JUNB,QKI,MYC,DUSP2,DUSP5,SPRY1,SCRIB,PLXNB2,RARA,SPINT1,ST14,BCL3,GAA,FLNB,TMEM176B,SLIT3,APP,RAB3A,CSF1R,EPHA8,ETV1,GFRA2,SH3KBP1,SPTBN5,PIK3CD,SLIT1,NRXN3,MYOF,CDC42EP2,CDC42EP1,FGD4,FGD5,FGD2,IL6,ATP10A,S100A13,SPARC,CCR2,HSPA5,TIFAB,PLXNA1,NR4A2,ZNF385A,SEMA3G,SRGAP…
GO:0031175	neuron projection development	1.5937	0.00156689	2.80496	APP,RAB3A,CSF1R,EPHA8,EPHB2,ETV1,GFRA2,SH3KBP1,SPTBN5,PIK3CD,PRKCA,PTPRO,SHC1,SLIT1,SLIT3,NRP1,NRXN3,PLXNB2,HSPA5,IL6,PTK6,CTSZ,LRP1,PMP22,PLXNA1,NR4A2,SEMA3G,UNC5B,DISC1,TRPV2,FGF13,ULK2,SRGAP2,VEGFA,SSH2,PREX1,ID1,SCRIB,DLG4,PLK2,SRCIN1,TMEM108,MAP4,DBNDD2
GO:0031268	pseudopodium organization	7.55942	0.00159935	2.79606	SRGAP2,CDC42EP2,CDC42EP1,F2RL1
GO:0008360	regulation of cell shape	2.715	0.00162666	2.7887	CDC42EP2,CDC42EP1,FGD4,CSF1R,FGD5,FGD2,PLXNB2,SH3KBP1,IL6,ATP10A,S100A13,VEGFA
GO:0060337	type I interferon signaling pathway	3.28577	0.00165274	2.78179	SCRIB,IRF3,IFITM3,IFITM2,HLA-A,HLA-F,IRF5,OAS1,OAS2
GO:0071357	cellular response to type I interferon	3.28577	0.00165274	2.78179	SCRIB,IFITM3,IFITM2,HLA-A,HLA-F,IRF3,IRF5,OAS1,OAS2
GO:0001525	angiogenesis	1.84956	0.00168237	2.77408	EDNRA,VEGFA,NRP1,ACVRL1,SPARC,CCR2,HMOX1,ID1,IL6,UTS2,SASH1,RHOB,PRKCA,RRAS,TNFSF12,CD40,MCAM,COL8A2,TYMP,EPHB2,UNC5B,PRKX,ACKR3,SHB,SHC1,VAV2,HAND1
GO:0045453	bone resorption	4.01594	0.00168512	2.77337	CSF1R,PDK4,IL6,P2RX7,PPARGC1B,PLEKHM1,LRRK1
GO:0002822	regulation of adaptive immune response based on somatic recombination of immune receptors built from immunoglobulin superfamily domains	2.85002	0.00170487	2.76831	P2RX7,HAVCR2,CLEC4G,CCR2,IL27RA,CD4,CCL19,NDFIP1,CD40,NLRP3,IL6
GO:0051961	negative regulation of nervous system development	2.1659	0.00182792	2.73804	ASCL2,CTSZ,LRP1,PMP22,PTPRO,SEMA3G,TNFRSF21,FUOM,APP,FGF13,ULK2,NRP1,TRIM11,EPHB2,ID1,SLIT1,PLK2,SRGAP2
GO:0010243	response to organonitrogen compound	1.57146	0.00182955	2.73766	NR4A2,TCIRG1,SH2B2,EIF4EBP1,FOXO1,PDK4,SHC1,TRPM2,AMFR,RNF175,HSPA5,WFS1,IL6,IRF5,CARD9,NFKBIA,SLC27A1,MYO5A,P2RX4,P2RX7,SLC8A1,MTHFR,CD40,EFTUD2,FOSB,SPARC,SOCS3,PPARGC1B,ALDH3A1,JUNB,PER1,NLRP3,PPP1R9B,APP,SLC26A6,PDE2A,GPER1,ADCY9,PRKACG,HCRTR1,ID1,USP13,LRP1,CACNA2D1,CDKN1A
GO:0070665	positive regulation of leukocyte proliferation	2.6773	0.00183207	2.73706	CDKN1A,CD40,CD74,IL6,IL6ST,CCL19,HAVCR2,CD1D,CD4,PYCARD,TNFSF9,CCR2
GO:0050690	regulation of defense response to virus by virus	5.53923	0.0018338	2.73665	SCRIB,AP2S1,AP2A2,AP1B1,CD4
GO:0090200	positive regulation of release of cytochrome c from mitochondria	5.53923	0.0018338	2.73665	GPER1,PYCARD,PMAIP1,BAX,BMF
GO:0032844	regulation of homeostatic process	1.83392	0.00189789	2.72173	CD74,UTS2,NTSR1,P2RX4,P2RX7,CD4,DMD,SLC8A1,MYO5A,SLC27A1,MYC,PIF1,PKIB,PIK3CD,CSF1R,PDK4,ZFP36,IL6,PPARGC1B,PLEKHM1,CCL19,TRPM2,GPER1,BAX,PIM3,FOXO1,EIF4G1
GO:0007169	transmembrane receptor protein tyrosine kinase signaling pathway	1.66656	0.00196399	2.70686	PAG1,SHC1,APP,TCIRG1,SH2B2,EIF4EBP1,FOXO1,PDK4,PTGIR,MYOF,VEGFA,GFRA2,PRKCA,PTK6,NRP1,SPRY1,EPN1,SH3KBP1,GPER1,SOCS3,CSRNP1,ACTB,SHB,VAV1,VAV2,MAPKAPK3,AP2S1,AP2A2,EPHA8,EPHB2,ARHGEF28,TMEM108,LRP1,CSF1R,CD4,MTSS1
GO:0051336	regulation of hydrolase activity	1.48864	0.00198727	2.70174	NLRP3,PYCARD,PMAIP1,BAX,TNFRSF10B,TNFRSF10A,HSPA5,EDNRA,PLCB2,SSPO,PPARGC1B,CDK5RAP3,WDR81,CSRNP3,APP,SPINT1,PAPLN,SPRY1,LRP1,RAB3A,ADAP1,FGD4,PROM2,FGD5,FGD2,PLXNB2,VAV1,VAV2,SYDE1,CDC42EP2,CDC42EP1,AGAP3,ARHGAP27,F2RL1,SRGAP2,SH3BP1,ASAP3,PREX1,CCL19,SRGAP2B,TBCD,NRP1,STXBP5L,CD40,RIN1,IL6,MICAL1,VEGFA,GPER1,MYC,GM2A,TBC1D8,SCRIB,TBC1D14,ARHGEF10
GO:0002703	regulation of leukocyte mediated immunity	2.53126	0.00199484	2.70009	P2RX7,CLEC4G,HAVCR2,HMOX1,CCR2,F2RL1,CLEC12B,VAV1,NDFIP1,IL27RA,CD40,NLRP3,IL6
GO:0042771	intrinsic apoptotic signaling pathway in response to DNA damage by p53 class mediator	4.48291	0.00202593	2.69337	ZNF385A,CD74,CDKN1A,NUPR1,PYCARD,BCL3
GO:0051602	response to electrical stimulus	4.48291	0.00202593	2.69337	ADSSL1,DISC1,IL6,P2RX7,RAB3A,S100A13
GO:0045582	positive regulation of T cell differentiation	3.47325	0.0020774	2.68248	TNFSF9,LILRB4,SHB,CCL19,NLRP3,IL6,RARA,CD74
GO:1902106	negative regulation of leukocyte differentiation	3.17745	0.002089	2.68006	RARA,CD74,MYC,TRIB1,FSTL3,LILRB4,TMEM176B,TMEM176A,TJP2
GO:0046596	regulation of viral entry into host cell	5.35459	0.00214502	2.66857	IFITM3,IFITM2,TRIM11,CD4,CD74
GO:0006810	transport	1.19342	0.0021756	2.66242	NFKBIA,BCL3,COG4,SLC27A1,PMAIP1,BAX,BMF,P2RX7,SRPX,GPER1,STX1A,SIK1,ATP1A1,P2RX4,PER1,SLC8A1,DLG4,VEGFA,NLRP3,FCGRT,APP,SPARC,CLEC3B,F2RL1,CD74,UTS2,AP1B1,MYO5A,MYO5B,TVP23A,PTTG1IP,NUP214,VAMP5,SCRIB,GIPC1,TRPS1,CHMP4B,NAGPA,PDE2A,TMC8,SLC26A6,TOMM40L,KCNH4,ATP1A4,FGF13,COMMD9,SLC4A11,SLC13A2,ANXA6,TRPM2,VDR,CACNA2D1,CLCN6,ANO8,NDFIP1,SLC31A1,STARD3,SLC25A25,SLC25A19,SIGMAR1,ABCA3,GM2A,APOBR,APO…
GO:0010977	negative regulation of neuron projection development	2.76096	0.00219594	2.65838	SEMA3G,FGF13,ULK2,NRP1,EPHB2,ID1,PLK2,PTPRO,CTSZ,LRP1,PMP22
GO:0097553	calcium ion transmembrane import into cytosol	2.76096	0.00219594	2.65838	DMD,SLC8A1,MYO5A,P2RX7,CCL19,TRPM2,NTSR1,GPER1,BAX,CACNA2D1,GRIN2C
GO:0048534	hematopoietic or lymphoid organ development	1.57524	0.00219746	2.65808	PIK3CD,FSTL3,CEBPD,ZFAT,BCL3,CMTM7,BAX,RRAS,NDFIP1,CD248,APP,CSF1R,TTC7A,PRKX,PREX1,VAV1,CD4,ZNF385A,VEGFA,JUNB,RARA,LRRK1,CD1D,CD74,TNFSF9,LILRB4,SHB,CCL19,NLRP3,IL6,CSF3R,NFKBIA,TRIB1,ZFP36,PRKCA,MYC,PPARGC1B,MAD1L1,TRPM2,F2RL1,TMEM176B,TMEM176A,TJP2
GO:0044092	negative regulation of molecular function	1.4879	0.00220433	2.65672	DUSP2,DUSP5,TRIB1,IL6,GADD45B,DBNDD2,PREX1,SHB,SOCS3,PRKCA,CCR2,SSPO,WDR81,CSRNP3,APP,SPINT1,PAPLN,SPRY1,NLRP3,CMKLR1,PYCARD,NFKBIA,CDK5RAP3,HAVCR2,PARP10,TMC8,CTSZ,DISC1,BAX,NDFIP1,SIK1,SCRIB,OAZ2,PPP1R9B,MICAL1,VEGFA,TNFRSF10B,TNFRSF10A,HMOX1,ZNF462,ID1,TCF7L2,WFS1,HAND1,CDKN1A,EPHB2,PIF1,PTK6,SRCIN1,HSPA5,GPR35,ZFP36,CLEC12B,PKIB
GO:0032956	regulation of actin cytoskeleton organization	2.07627	0.00223962	2.64983	SSH2,PREX1,PLEKHG2,SH3BP1,F2RL1,CDC42EP2,CDC42EP1,PYCARD,ID1,ASAP3,SORBS3,NRP1,ARHGEF10,SPTBN5,AKAP13,CSF1R,TRPM2,LRP1,PAM
GO:0051098	regulation of binding	1.9902	0.00225527	2.6468	TMC8,CTSZ,DISC1,BAX,PLK2,AMFR,APP,LRP1,TCF7L2,CTBP2,HMOX1,NFKBIA,ZNF462,RARA,BCL3,NRP1,HSPA5,ID1,HAND1,EIF4G1,DOT1L
GO:0060284	regulation of cell development	1.59278	0.00226794	2.64437	DISC1,VEGFA,ASCL2,PLXNB2,HSPA5,IL6,PTK6,CTSZ,LRP1,PMP22,PTPRO,SEMA3G,TRIB1,CDK5RAP3,FUOM,APP,EIF4G1,RARA,RNF112,SPINT1,TRPV2,EPHB2,FGF13,ULK2,IL6ST,TNFRSF21,PLXNA1,NRP1,FERD3L,TRIM11,GPER1,SSH2,PREX1,ID1,AKAP13,PLK2,SRCIN1,SHB,CCR2,TJP2,SRGAP2
GO:0046850	regulation of bone remodeling	4.38103	0.00228521	2.64107	CSF1R,PDK4,IL6,P2RX7,PPARGC1B,PLEKHM1
GO:0045595	regulation of cell differentiation	1.38626	0.00235659	2.62772	DISC1,VEGFA,NDFIP1,ASCL2,ZNF703,NFKBIA,SIK1,PLXNB2,HSPA5,IL6,PTK6,CTSZ,LRP1,PMP22,PTPRO,SEMA3G,RARA,TRPS1,PKDCC,ACVRL1,TCF7L2,CD74,TNFSF9,LILRB4,UTS2,JUNB,SOCS3,FOXO1,GPER1,CMKLR1,ZNF385A,ZFP36,ID1,CTSV,VDR,SHB,CCL19,NLRP3,CSF3R,TRIB1,PRKCA,MYC,CD4,CDK5RAP3,FUOM,APP,EIF4G1,RNF112,TOB1,CEBPD,IL6ST,FSTL3,PPARGC1B,SPINT1,TRPV2,EPHB2,FGF13,ULK2,TNFRSF21,PLXNA1,NRP1,FERD3L,TRIM11,SSH2,PREX1,AKAP13,PLK…
GO:0030154	cell differentiation	1.22557	0.00237402	2.62452	JUNB,ACKR3,VEGFA,QKI,RRBP1,PPDPF,FGF13,DISC1,NR4A2,BAX,NRP1,NAV1,PIK3CD,HAND1,ID1,MUSTN1,ADAMTSL4,HYDIN,RARA,FSTL3,CEBPD,ZFAT,APP,LRP1,BCL3,CMTM7,RRAS,NDFIP1,FLNB,FOSL2,PLXNB2,DAGLA,RAB3A,CSF1R,EPHA8,EPHB2,ETV1,GFRA2,SH3KBP1,SPTBN5,PRKCA,PTPRO,SHC1,SLIT1,SLIT3,NRXN3,MYOF,ASCL2,ZNF703,NFKBIA,SIK1,HSPA5,IL6,PTK6,CTSZ,PMP22,MYRF,EDNRA,PLXNA1,SRGAP2,ATF5,ADAM22,ARHGEF10,PRKX,ST14,PREX1,VAV1,CD4,ZNF38…
GO:0008361	regulation of cell size	2.58745	0.00244011	2.61259	CLCN6,SEMA3G,DISC1,TRPV2,P2RX7,FGF13,ULK2,PLXNA1,VEGFA,NRP1,VAV1,VAV2
GO:2000516	positive regulation of CD4-positive, alpha-beta T cell activation	5.18186	0.00249302	2.60327	SHB,CCL19,NLRP3,IL6,RARA
GO:0048699	generation of neurons	1.43406	0.00250861	2.60057	FGF13,DISC1,NR4A2,BAX,NRP1,NAV1,VEGFA,PLXNB2,DAGLA,APP,RAB3A,CSF1R,EPHA8,EPHB2,ETV1,GFRA2,SH3KBP1,SPTBN5,PIK3CD,PRKCA,PTPRO,SHC1,SLIT1,SLIT3,NRXN3,ASCL2,HSPA5,IL6,PTK6,CTSZ,LRP1,PMP22,PLXNA1,ATF5,ID1,SEMA3G,MAP4,DBNDD2,TMEM108,UNC5B,CDK5RAP3,FUOM,EIF4G1,RARA,RNF112,SPINT1,TRPV2,TBCD,ULK2,IL6ST,TNFRSF21,SRGAP2,FERD3L,TRIM11,GPER1,SSH2,PREX1,SCRIB,DLG4,PLK2,SRCIN1,CCR2
GO:0048871	multicellular organismal homeostasis	1.96699	0.00259281	2.58623	FOXO1,NTSR1,TRPM2,P2RX4,ACTB,ADCY9,MYO5B,PRKACG,WFS1,SLC27A1,CHMP4B,VEGFA,CSF1R,PDK4,LRRK1,IL6,P2RX7,PPARGC1B,PLEKHM1,BAX,EIF4G1
GO:1903038	negative regulation of leukocyte cell-cell adhesion	2.86853	0.00259799	2.58536	VSIG4,TNFRSF21,CLEC4G,NDFIP1,MAD1L1,HAVCR2,CD74,PAG1,TNFAIP8L2,ASS1
GO:0090066	regulation of anatomical structure size	1.8159	0.0026117	2.58308	CLCN6,SSH2,VAV1,VAV2,UTS2,F2RL1,GPER1,HMOX1,EDNRA,SLC8A1,SEMA3G,PREX1,PLEKHG2,SH3BP1,CDC42EP2,CDC42EP1,PYCARD,DISC1,TRPV2,P2RX7,FGF13,ULK2,PLXNA1,VEGFA,NRP1,SPTBN5
GO:0009617	response to bacterium	1.71126	0.00266235	2.57474	BCL3,SHC1,NLRP3,IL6,P2RX7,CARD9,HAVCR2,IL27RA,PYCARD,CD4,CD1D,IRF3,NFKBIA,SCARB1,TRIB1,SASH1,CD180,PRKCA,IRF5,TNFRSF21,JUNB,PTGIR,SPARC,MAPKAPK3,TNFRSF10B,TNFRSF10A,CD40,F2RL1,TNIP1,RARA,ZFP36
GO:0048513	animal organ development	1.25073	0.00271198	2.56671	BAX,VEGFA,ZDHHC16,SPRY1,RARA,MYC,PIK3CD,FSTL3,MMP17,WFS1,ASCL2,TFEB,HAND1,MUSTN1,CEBPD,ZFAT,BCL3,CMTM7,RRAS,NDFIP1,GAA,NRP1,ACVRL1,FLNB,FOSL2,TMEM176B,SLIT3,PLXNB2,ID1,MBD3,CDK5RAP3,AKAP13,AP1B1,EDNRA,PAM,SHC1,SPARC,CD248,VAMP5,DMD,ETV1,UTRN,VDR,NUPR1,PRKACG,ZNF703,APP,SLC8A1,TMEM108,HSPA5,HYDIN,SCRIB,ACTB,FGF13,MFSD2A,CSF1R,SRGAP2,DISC1,ATF5,NR4A2,LRP1,EPHB2,TTC7A,PRKX,ST14,PREX1,VAV1,CD4,ZNF385…
GO:0006469	negative regulation of protein kinase activity	2.14184	0.00271525	2.56619	DUSP2,DUSP5,SPRY1,CDK5RAP3,CDKN1A,EPHB2,PTK6,SRCIN1,PYCARD,PKIB,TRIB1,IL6,GADD45B,DBNDD2,PREX1,SHB,SOCS3
GO:0033036	macromolecule localization	1.27249	0.00272293	2.56496	NFKBIA,BCL3,SLC27A1,PMAIP1,BAX,BMF,NLRP3,F2RL1,PTTG1IP,NUP214,STK11IP,CMTM8,GRASP,GRIN2C,MARVELD1,GIPC1,TRPS1,CHMP4B,NAGPA,PDE2A,P2RX7,SIGMAR1,ABCA3,GM2A,APOBR,APOL3,TBC1D8,AP2S1,AP2A2,AP1B1,RHOB,TBC1D14,STX1A,SNX27,RPH3AL,CD74,FLNB,TOB1,PRKCA,TVP23A,ZNF385A,ID1,LRP1,SCARB1,IL6,ASTN2,COG4,SNX30,MYO5B,RAB24,RAB3A,RAB3IL1,RRBP1,ZMAT3,CORO7,FAM160A2,PKDCC,STXBP5L,PLEKHM1,SLCO1A2,STARD5,MFSD2A,ABCD1,…
GO:0030097	hemopoiesis	1.57563	0.00275208	2.56034	PIK3CD,FSTL3,CEBPD,ZFAT,BCL3,CMTM7,BAX,RRAS,NDFIP1,APP,PRKX,PREX1,VAV1,CD4,ZNF385A,CSF1R,VEGFA,JUNB,RARA,LRRK1,CD1D,CD74,TNFSF9,LILRB4,SHB,CCL19,NLRP3,IL6,CSF3R,NFKBIA,TRIB1,ZFP36,PRKCA,MYC,PPARGC1B,TRPM2,F2RL1,TMEM176B,TMEM176A,TJP2,TTC7A
GO:0002762	negative regulation of myeloid leukocyte differentiation	4.19055	0.0028778	2.54094	RARA,MYC,TRIB1,FSTL3,LILRB4,TJP2
GO:0033158	regulation of protein import into nucleus, translocation	6.42551	0.00302363	2.51947	PDE2A,PARP10,IL6,CDKN1A
GO:0031345	negative regulation of cell projection organization	2.51981	0.00303704	2.51755	CTSZ,LRP1,PMP22,PTPRO,SEMA3G,FGF13,ULK2,NRP1,EPHB2,ID1,PLK2,MAP4
GO:0022008	neurogenesis	1.40815	0.00304161	2.5169	FGF13,DISC1,NR4A2,BAX,NRP1,NAV1,VEGFA,APP,LRP1,PLXNB2,DAGLA,RAB3A,CSF1R,EPHA8,EPHB2,ETV1,GFRA2,SH3KBP1,SPTBN5,PIK3CD,PRKCA,PTPRO,SHC1,SLIT1,SLIT3,NRXN3,ASCL2,HSPA5,IL6,PTK6,CTSZ,PMP22,MYRF,PLXNA1,SRGAP2,ATF5,ADAM22,ARHGEF10,ID1,SEMA3G,MAP4,DBNDD2,TMEM108,UNC5B,SCRIB,CDK5RAP3,FUOM,EIF4G1,RARA,RNF112,SPINT1,TRPV2,TBCD,ULK2,IL6ST,TNFRSF21,FERD3L,TRIM11,GPER1,SSH2,PREX1,DLG4,PLK2,SRCIN1,CCR2
GO:0038003	opioid receptor signaling pathway	9.63826	0.00305583	2.51487	PPP1R9B,SIGMAR1,OGFR
GO:2000674	regulation of type B pancreatic cell apoptotic process	9.63826	0.00305583	2.51487	TCF7L2,WFS1,IL6
GO:0002824	positive regulation of adaptive immune response based on somatic recombination of immune receptors built from immunoglobulin superfamily domains	3.25342	0.00314247	2.50273	P2RX7,CCR2,IL27RA,CD4,CCL19,CD40,NLRP3,IL6
GO:0050731	positive regulation of peptidyl-tyrosine phosphorylation	2.40033	0.00317421	2.49836	CSF1R,IL6,IL6ST,PARP14,PTK6,SOCS3,CD40,SRCIN1,VEGFA,LRRK1,NRP1,CD4,CD74
GO:0050866	negative regulation of cell activation	2.40033	0.00317421	2.49836	GPER1,HAVCR2,TNFRSF21,MILR1,VSIG4,CLEC4G,NDFIP1,MAD1L1,HMOX1,CCR2,CD74,PAG1,TNFAIP8L2
GO:0050770	regulation of axonogenesis	2.50344	0.0032034	2.49439	SEMA3G,DISC1,TRPV2,FGF13,ULK2,PLXNA1,VEGFA,NRP1,EPHB2,PLXNB2,PTPRO,SSH2
GO:0120032	regulation of plasma membrane bounded cell projection assembly	2.50344	0.0032034	2.49439	SSH2,CCDC151,CDC42EP2,CDC42EP1,F2RL1,TRPM2,ESPN,NRP1,PLEKHM1,MAP4,P2RX7,CCL19
GO:0000060	protein import into nucleus, translocation	4.10139	0.00321388	2.49297	CDKN1A,PDE2A,PARP10,IL6,NFKBIA,BCL3
GO:0002704	negative regulation of leukocyte mediated immunity	4.10139	0.00321388	2.49297	CLEC4G,HAVCR2,HMOX1,CCR2,CLEC12B,NDFIP1
GO:0001676	long-chain fatty acid metabolic process	2.98091	0.00323477	2.49016	SSTR4,DAGLA,PTGES2,CYP2S1,ABCD1,MYO5A,QKI,SLC27A1,PAM
GO:0010522	regulation of calcium ion transport into cytosol	2.98091	0.00323477	2.49016	P2RX4,P2RX7,CD4,DMD,SLC8A1,MYO5A,NTSR1,GPER1,BAX
GO:0043534	blood vessel endothelial cell migration	2.98091	0.00323477	2.49016	VEGFA,NRP1,SH3BP1,ACVRL1,P2RX4,PRKCA,CD40,ID1,SCARB1
GO:0045860	positive regulation of protein kinase activity	1.74335	0.00324771	2.48842	GADD45B,MAP3K6,DUSP5,P2RX7,MAP2K3,SHC1,MAPKAPK3,CD74,HSPA5,BAX,TNFRSF10B,TNFRSF10A,CCL19,FGF13,STK10,VEGFA,ADCY9,PRKACG,AKAP13,CD40,FGD2,SASH1,PSRC1,CSF1R,SRCIN1,SLC27A1,CDKN1A,CD4
GO:0045055	regulated exocytosis	1.60421	0.00325061	2.48804	APP,SPARC,CLEC3B,VEGFA,SCRIB,STX1A,P2RX7,RAB3A,RPH3AL,MILR1,PIK3CD,S100A13,HMOX1,CCR2,F2RL1,TCIRG1,AGPAT2,STK11IP,CNN2,CTSZ,AP2A2,ALDH3B1,GAA,GM2A,COMMD9,PYCARD,IMPDH1,ITGAL,RAB24,SLC2A5,STK10,TRPM2,PTGES2,TSPAN14,MICAL1,SYN1,SYNGR2
GO:0030224	monocyte differentiation	4.86781	0.0033091	2.48029	MYC,CD4,CD74,CSF1R,VEGFA
GO:0045622	regulation of T-helper cell differentiation	4.86781	0.0033091	2.48029	SHB,CCL19,NLRP3,IL6,RARA
GO:1903131	mononuclear cell differentiation	4.86781	0.0033091	2.48029	CSF1R,VEGFA,MYC,CD4,CD74
GO:0042592	homeostatic process	1.37444	0.00334466	2.47565	RAD51D,PIF1,FOXO1,NTSR1,TRPM2,BAX,IL6,P2RX4,ACTB,CD74,UTS2,ADCY9,MYO5B,PRKACG,WFS1,PTGES2,CCL19,CCR2,VDR,CD40,SLC31A1,APP,MT2A,HMOX1,MYC,TTC7A,NDFIP1,ATP1A1,SLC8A1,CLCN6,PDK4,TCIRG1,CD52,DLG4,EDNRA,F2RL1,GPER1,GPR35,P2RX7,CD4,DMD,SLC4A11,ATP1A4,MYO5A,SLC27A1,PKIB,PIK3CD,CHMP4B,OAS1,TCF7L2,RPH3AL,STXBP5L,COMMD9,SCARB1,PMAIP1,VEGFA,CSF1R,LRRK1,ZFP36,PPARGC1B,PLEKHM1,GAA,SLC26A6,HCRTR1,DISC1,ANXA6,T…
GO:0097190	apoptotic signaling pathway	1.67952	0.00351539	2.45403	PMAIP1,BAX,BMF,TNFRSF10B,TNFRSF10A,HMOX1,CDKN1A,NUPR1,PYCARD,BCL3,ZMAT3,GPER1,P2RX7,TNFSF12,TMC8,ZNF385A,CD74,TMEM161A,ACKR3,WFS1,PTTG1IP,NR4A2,TCF7L2,NRP1,UNC5B,SRPX,TNFRSF21,ANXA6,P2RX4,PRKCA,CD40
GO:0006887	exocytosis	1.55334	0.00353481	2.45163	APP,SPARC,CLEC3B,VEGFA,SCRIB,STX1A,P2RX7,RAB3A,STXBP5L,RPH3AL,MILR1,PIK3CD,S100A13,HMOX1,CCR2,F2RL1,TCIRG1,AGPAT2,STK11IP,CNN2,CTSZ,AP2A2,ALDH3B1,GAA,GM2A,COMMD9,PYCARD,IMPDH1,ITGAL,RAB24,SLC2A5,STK10,TRPM2,PTGES2,TSPAN14,SYNGR2,MICAL1,SYN1,VAMP5,MYO5A,SRCIN1
GO:0071900	regulation of protein serine/threonine kinase activity	1.75241	0.00355595	2.44904	CDKN1A,CDK5RAP3,GADD45B,MAP3K6,DUSP5,P2RX7,MAP2K3,SHC1,MAPKAPK3,CD74,DUSP2,TNFRSF10B,TNFRSF10A,CCL19,TRIB1,AKAP13,VEGFA,CD40,SPRY1,FGD2,SASH1,PSRC1,EPHB2,PYCARD,CSF1R,SLC27A1,PKIB
GO:0060491	regulation of cell projection assembly	2.47135	0.00355822	2.44877	SSH2,CCDC151,CDC42EP2,CDC42EP1,F2RL1,TRPM2,ESPN,NRP1,PLEKHM1,MAP4,P2RX7,CCL19
GO:1902667	regulation of axon guidance	6.11953	0.00364429	2.43839	PLXNA1,VEGFA,NRP1,PTPRO
GO:0042531	positive regulation of tyrosine phosphorylation of STAT protein	3.51395	0.00364826	2.43791	CSF1R,IL6,IL6ST,PARP14,PTK6,SOCS3,CD40
GO:0071384	cellular response to corticosteroid stimulus	3.51395	0.00364826	2.43791	SSTR4,ZFP36,GPER1,EIF4EBP1,FOXO1,IL6,AKAP13
GO:0010648	negative regulation of cell communication	1.43008	0.00365741	2.43683	DUSP2,DUSP5,NFKBIA,PTK6,PTGIR,F2RL1,RPH3AL,LRP1,HSPA5,ADAMTSL2,TOB1,FSTL3,TRIB1,PREX1,FOXO1,MYC,ZNF366,SCRIB,SPRY1,EPN1,SH3KBP1,NLRP3,PARP14,SOCS3,TNIP1,PYCARD,PER1,CDK5RAP3,P2RX7,PTTG1IP,CD74,BCL3,EPHB2,UTS2,STXBP5L,IL6,LILRB4,SH3BP1,GPER1,PLK2,PIM3,SLIT3,PTPRO,TCF7L2,TMEM88,HMOX1,TNFRSF10B,TNFRSF10A,ZNF385A,TMEM161A,ACKR3,WFS1,GPR35,IL1R2,NR4A2,BAX,NRP1,UNC5B
GO:0019432	triglyceride biosynthetic process	4.72464	0.00378203	2.42228	CTDNEP1,SCARB1,SIK1,MOGAT1,LPIN3
GO:0031667	response to nutrient levels	1.81	0.00390378	2.40851	SLC25A25,ALDH3A1,SLC8A1,GAS2L1,CTSV,FOXO1,PDK4,IL6,HMOX1,CLPS,RARA,MTHFR,CD4,CD40,SPARC,CDKN1A,HSPA5,PMAIP1,ADSSL1,ZFP36,ULK2,VDR,EIF4EBP1,MBD3
GO:0023057	negative regulation of signaling	1.42571	0.0039045	2.40843	DUSP2,DUSP5,NFKBIA,PTK6,PTGIR,F2RL1,RPH3AL,LRP1,HSPA5,ADAMTSL2,TOB1,FSTL3,TRIB1,PREX1,FOXO1,MYC,ZNF366,SCRIB,SPRY1,EPN1,SH3KBP1,NLRP3,PARP14,SOCS3,TNIP1,PYCARD,PER1,CDK5RAP3,P2RX7,PTTG1IP,CD74,BCL3,EPHB2,UTS2,STXBP5L,IL6,LILRB4,SH3BP1,GPER1,PLK2,PIM3,SLIT3,PTPRO,TCF7L2,TMEM88,HMOX1,TNFRSF10B,TNFRSF10A,ZNF385A,TMEM161A,ACKR3,WFS1,GPR35,IL1R2,NR4A2,BAX,NRP1,UNC5B
GO:0050885	neuromuscular process controlling balance	3.93398	0.00397266	2.40092	DLG4,GAA,GM2A,GRIN2C,APP,TIFAB
GO:0060562	epithelial tube morphogenesis	1.96911	0.00401071	2.39678	EDNRA,VEGFA,NRP1,MYC,SCRIB,PLXNB2,RARA,SPINT1,ST14,HAND1,CTSZ,SPRY1,CSF1R,VDR,RHOB,ACVRL1,MTSS1,KIF26B,PRKX
GO:0046903	secretion	1.3825	0.00405214	2.39232	GPER1,STX1A,NLRP3,APP,SPARC,CLEC3B,VEGFA,F2RL1,CD74,UTS2,SCRIB,VAMP5,MYO5A,SRCIN1,RPH3AL,STXBP5L,NAAA,RAB3A,SYN1,PAM,VDR,PRKCA,TVP23A,GIPC1,NTSR1,P2RX7,PFKFB2,TCF7L2,P2RX4,NAGPA,MILR1,PIK3CD,S100A13,HMOX1,CCR2,TCIRG1,AGPAT2,STK11IP,CNN2,CTSZ,AP2A2,ALDH3B1,GAA,GM2A,COMMD9,PYCARD,IMPDH1,ITGAL,RAB24,SLC2A5,STK10,TRPM2,PTGES2,TSPAN14,SYNGR2,SLC26A6,IL6,IL1R2,IRF3,CCL19,CD40,PIM3,CSF1R,MICAL1,HAVCR2,T…
GO:0019883	antigen processing and presentation of endogenous antigen	8.76206	0.00410527	2.38666	TAPBP,CD1D,CD74
GO:0097050	type B pancreatic cell apoptotic process	8.76206	0.00410527	2.38666	TCF7L2,WFS1,IL6
GO:0010721	negative regulation of cell development	2.00797	0.00410804	2.38636	ASCL2,CTSZ,LRP1,PMP22,PTPRO,SEMA3G,FUOM,APP,FGF13,ULK2,NRP1,TRIM11,EPHB2,ID1,PLK2,SHB,TJP2,SRGAP2
GO:0042102	positive regulation of T cell proliferation	2.86285	0.00423968	2.37267	PYCARD,TNFSF9,CCR2,IL6,IL6ST,CCL19,HAVCR2,CD1D,CD4
GO:0050868	negative regulation of T cell activation	2.86285	0.00423968	2.37267	VSIG4,TNFRSF21,CLEC4G,NDFIP1,MAD1L1,HAVCR2,CD74,PAG1,TNFAIP8L2
GO:0014070	response to organic cyclic compound	1.51027	0.00425844	2.37075	TRPM2,GPER1,PPARGC1B,IL6,PAM,MBD3,RARA,CD4,FOSB,ZNF366,P2RX4,P2RX7,SLC8A1,MTHFR,UTS2,CD40,HSPA5,EFTUD2,IRF3,NFKBIA,CARD9,PMAIP1,NR4A2,VDR,CTSV,ABCA3,ALDH3A1,SPARC,CDKN1A,SLIT3,JUNB,PER1,PPP1R9B,APP,SLC26A6,PDE2A,ATP1A1,SSTR4,ZFP36,ZNF703,EIF4EBP1,FOXO1,AKAP13,ID1
GO:0002028	regulation of sodium ion transport	3.09663	0.00426626	2.36995	UTRN,DMD,SIK1,ATP1A1,P2RX4,P2RX7,PER1,SLC8A1
GO:0032612	interleukin-1 production	3.09663	0.00426626	2.36995	NLRP3,HAVCR2,F2RL1,S100A13,IL1R2,P2RX7,PYCARD,CCL19
GO:0050892	intestinal absorption	4.58965	0.00430146	2.36638	SLC2A5,SLC26A6,VDR,TJP2,SCARB1
GO:0002825	regulation of T-helper 1 type immune response	5.84137	0.00434599	2.36191	HAVCR2,CCR2,IL27RA,CCL19
GO:0001818	negative regulation of cytokine production	2.09813	0.00435974	2.36054	IRF3,HAVCR2,PYCARD,RARA,CMKLR1,VSIG4,NDFIP1,HMOX1,BCL3,IL6,ZFP36,IL1R2,NLRP3,F2RL1,TNFRSF21,RPS6KA4
GO:0035295	tube development	1.67041	0.00437932	2.35859	EDNRA,VEGFA,NRP1,SPRY1,RARA,MYC,SCRIB,PLXNB2,SPINT1,ST14,HAND1,ITPK1,FSTL3,EIF4EBP1,RAB3A,SPARC,FERD3L,PKDCC,ID1,CTSZ,ADAMTSL2,PRKX,CDKN1A,PTK6,CSF1R,VDR,RHOB,ACVRL1,MTSS1,KIF26B
GO:0051128	regulation of cellular component organization	1.2978	0.00438123	2.3584	OGFR,TMC8,CLSTN1,PPP1R9B,DLG4,VEGFA,FGF13,MAD1L1,SSH2,CDC42EP2,CDC42EP1,FGD4,CSF1R,FGD5,FGD2,PLXNB2,SH3KBP1,IL6,ATP10A,S100A13,ATXN2L,LRP1,STX1A,CHMP4B,PARP10,HSPA5,PTK6,CTSZ,PMP22,PTPRO,SPARC,CCDC151,PACSIN2,AP2S1,EIF4G1,INO80,CDKN1A,SLIT3,PSRC1,ACVRL1,SEMA3G,PREX1,PLEKHG2,SH3BP1,F2RL1,PYCARD,MTHFR,TBCD,EIF4EBP1,TBC1D8,TBC1D14,PROM2,RAB3A,MYC,PIF1,PKIB,ID1,PMAIP1,BAX,BMF,PAM,RPS6KA4,NCLN,DISC1,T…
GO:2001238	positive regulation of extrinsic apoptotic signaling pathway	3.8553	0.00439822	2.35672	PMAIP1,BAX,SRPX,GPER1,PYCARD,TNFSF12
GO:0031400	negative regulation of protein modification process	1.63707	0.00446425	2.35025	DUSP2,DUSP5,EPHB2,MICAL1,CDK5RAP3,TRIB1,IL6,GADD45B,DBNDD2,PREX1,SHB,SOCS3,EIF4G1,GFRA2,FOXO1,MYC,DMD,BAX,PARP14,SPRY1,P2RX7,CDKN1A,F2RL1,PER1,LRRK1,PTK6,SRCIN1,TNIP1,GPER1,PYCARD,PARP10,PKIB
GO:1901698	response to nitrogen compound	1.47571	0.00448064	2.34866	NR4A2,TCIRG1,SH2B2,EIF4EBP1,FOXO1,PDK4,SHC1,CDKN1A,TRPM2,AMFR,RNF175,HSPA5,WFS1,IL6,IRF5,CARD9,NFKBIA,SLC27A1,MYO5A,P2RX4,P2RX7,SLC8A1,MTHFR,CD40,EFTUD2,FOSB,IRF3,PMAIP1,SPARC,SOCS3,PPARGC1B,ALDH3A1,JUNB,PER1,NLRP3,PPP1R9B,APP,SLC26A6,PDE2A,GPER1,ADCY9,PRKACG,CCL19,HCRTR1,ID1,USP13,LRP1,CACNA2D1
GO:0043547	positive regulation of GTPase activity	1.81556	0.00450242	2.34655	TBC1D8,SCRIB,TBC1D14,SYDE1,ARHGEF10,CDC42EP2,ADAP1,CDC42EP1,AGAP3,ARHGAP27,F2RL1,SRGAP2,SH3BP1,ASAP3,PREX1,CCL19,SRGAP2B,TBCD,VAV1,NRP1,STXBP5L,CD40,RIN1
GO:0032940	secretion by cell	1.39685	0.00452367	2.34451	GPER1,STX1A,NLRP3,APP,SPARC,CLEC3B,VEGFA,F2RL1,SCRIB,VAMP5,MYO5A,SRCIN1,RPH3AL,STXBP5L,NAAA,RAB3A,SYN1,PRKCA,TVP23A,GIPC1,NTSR1,P2RX7,PFKFB2,TCF7L2,NAGPA,MILR1,PIK3CD,S100A13,HMOX1,CCR2,TCIRG1,AGPAT2,STK11IP,CNN2,CTSZ,AP2A2,ALDH3B1,GAA,GM2A,COMMD9,PYCARD,IMPDH1,ITGAL,RAB24,SLC2A5,STK10,TRPM2,PTGES2,TSPAN14,SYNGR2,UTS2,IL6,PAM,IL1R2,IRF3,CCL19,CD40,PIM3,CSF1R,MICAL1,HAVCR2,TNFRSF21
GO:0048675	axon extension	2.83478	0.00452538	2.34435	SEMA3G,DISC1,TRPV2,PLXNA1,VEGFA,NRP1,SLIT1,SLIT3,ULK2
GO:0010634	positive regulation of epithelial cell migration	2.65517	0.00453762	2.34317	SASH1,RHOB,PRKCA,SPARC,VEGFA,NRP1,SCARB1,P2RX4,CD40,INSL3
GO:0034103	regulation of tissue remodeling	3.05977	0.0045903	2.33816	CSF1R,PDK4,IL6,P2RX7,PPARGC1B,PLEKHM1,BAX,VDR
GO:1903707	negative regulation of hemopoiesis	2.5064	0.00463318	2.33412	RARA,CD74,NFKBIA,ZFP36,MYC,TRIB1,FSTL3,LILRB4,TMEM176B,TMEM176A,TJP2
GO:0050878	regulation of body fluid levels	1.71771	0.00464315	2.33319	UTS2,ADCY9,MYO5B,PRKACG,WFS1,PTPRO,F2RL1,SH2B2,ITPK1,P2RX4,P2RX7,MICAL1,PAPSS2,PAM,VDR,VEGFA,ZNF385A,IL6,RHOB,PIK3CD,PRKCA,VAV1,VAV2,CD40,ACTB,TIFAB,EPHB2
GO:0050768	negative regulation of neurogenesis	2.08114	0.00471254	2.32675	ASCL2,CTSZ,LRP1,PMP22,PTPRO,SEMA3G,FUOM,APP,FGF13,ULK2,NRP1,EPHB2,ID1,PLK2,SRGAP2,TRIM11
GO:0001960	negative regulation of cytokine-mediated signaling pathway	3.77971	0.00485647	2.31368	F2RL1,SCRIB,PARP14,SLIT3,IL6,IL1R2
GO:0050771	negative regulation of axonogenesis	3.77971	0.00485647	2.31368	SEMA3G,FGF13,ULK2,NRP1,PTPRO,EPHB2
GO:0046460	neutral lipid biosynthetic process	4.46216	0.00486979	2.31249	MOGAT1,CTDNEP1,SCARB1,SIK1,LPIN3
GO:0046463	acylglycerol biosynthetic process	4.46216	0.00486979	2.31249	MOGAT1,CTDNEP1,SCARB1,SIK1,LPIN3
GO:0002768	immune response-regulating cell surface receptor signaling pathway	1.75369	0.00488219	2.31139	NFKBIA,PRKACG,CARD9,CLEC12B,TNFRSF21,HLA-DQB1,HLA-DQB2,HLA-DRA,HLA-DRB1,HLA-DRB3,HLA-DRB4,HLA-DRB5,PIK3CD,PAG1,SHB,CD4,FCGRT,SHC1,VAV1,VAV2,ACTB,GCSAM,LILRB4,BAX,CD40
GO:0006814	sodium ion transport	2.13236	0.00489669	2.3101	SIK1,ATP1A1,P2RX4,P2RX7,PER1,SLC8A1,ASIC4,TRPM2,SLC4A11,UTRN,DMD,FGF13,COMMD9,ATP1A4,SLC13A2
GO:0007162	negative regulation of cell adhesion	2.07274	0.00489748	2.31003	PTPRO,TBCD,ZNF703,VSIG4,TNFRSF21,CLEC4G,NDFIP1,MAD1L1,HAVCR2,CD74,PAG1,TNFAIP8L2,ACVRL1,ASS1,PLXNB2,ADAM22
GO:0045621	positive regulation of lymphocyte differentiation	3.02377	0.0049329	2.3069	CD74,TNFSF9,LILRB4,SHB,CCL19,NLRP3,IL6,RARA
GO:0001816	cytokine production	1.59698	0.00502097	2.29921	RPS6KA4,AGPAT2,NLRP3,F2RL1,IL6,CCR2,IL6ST,TREX1,IRF3,APP,ZFP36,HAVCR2,PYCARD,RARA,CMKLR1,VSIG4,NDFIP1,IRF5,BCL3,IL27RA,CCL19,CD40,P2RX7,CARD9,HMOX1,MAP2K3,CD4,S100A13,IL1R2,CD74,CSF1R,PER1,TNFRSF21,PIK3CD
GO:0051240	positive regulation of multicellular organismal process	1.37333	0.0050372	2.29781	SPRY1,AGPAT2,DISC1,VEGFA,F2RL1,UTS2,IL6ST,SASH1,RHOB,PRKCA,SPARC,NRP1,SCARB1,INSL3,ZNF703,PLXNB2,HSPA5,IL6,PTK6,P2RX7,SLC8A1,PKDCC,MYRF,SLC27A1,ACVRL1,IRF3,HAVCR2,IRF5,PYCARD,BCL3,CCR2,IL27RA,CCL19,CD40,NLRP3,RARA,CARD9,P2RX4,TCF7L2,HMOX1,CD4,CD74,TNFSF9,LILRB4,VDR,SHB,TRIB1,EIF4G1,RNF112,CEBPD,PPARGC1B,SPINT1,RRAS,TNFSF12,TRPV2,PLEKHM1,ATP1A1,EPHB2,GPER1,CLSTN1,BAX,APP,MYC,CSF1R,LRP1,SYDE1
GO:0002764	immune response-regulating signaling pathway	1.63808	0.00504508	2.29713	NFKBIA,PRKACG,CARD9,CD180,MAPKAPK3,TNIP1,CD40,CLEC12B,TNFRSF21,HLA-DQB1,HLA-DQB2,HLA-DRA,HLA-DRB1,HLA-DRB3,HLA-DRB4,HLA-DRB5,PIK3CD,PAG1,SHB,CD4,F2RL1,HAVCR2,IRF3,FCGRT,SHC1,VAV1,VAV2,ACTB,GCSAM,LILRB4,BAX
GO:0042493	response to drug	1.79789	0.00505983	2.29586	SLC31A1,ADSSL1,HSPA5,MT2A,MYC,PDE2A,PDE4A,EFTUD2,CDKN1A,AGPAT2,UTS2,ABCA3,ALDH3A1,FOSB,IL6,JUNB,MTHFR,ATP1A1,P2RX7,PAM,CARD9,SLC8A1,RPH3AL
GO:0045944	positive regulation of transcription from RNA polymerase II promoter	1.45242	0.00509364	2.29297	VEGFA,HSPA5,DUX4,FSTL3,TNIP1,CEBPD,NLRP3,PPARGC1B,CTBP2,CITED4,GLIS3,ETV1,F2RL1,ATF5,FOXO1,FOSB,FOSL2,VENTX,GPER1,APP,IL6,IRF3,IRF5,JUNB,MYC,NFKBIA,NFYC,NR4A2,PER1,INO80,ZNF821,ZFAT,ZNF462,RARA,BCL3,CSRNP1,LPIN3,TBL1X,TCF7L2,TRPS1,VDR,TFEB,CSRNP3,CDK5RAP3,DOT1L,FUBP3,RPS6KA4,ACVRL1,HAND1,CD40
GO:0051607	defense response to virus	2.12297	0.00509788	2.29261	IRF3,IFITM3,IFITM2,NLRP3,F2RL1,PYCARD,IL6,IRF5,OAS1,OAS2,PMAIP1,TRIM34,CARD9,TRIM11,CD40
GO:0003094	glomerular filtration	5.5874	0.00513336	2.2896	PTPRO,F2RL1,UTS2,MCAM
GO:0031664	regulation of lipopolysaccharide-mediated signaling pathway	5.5874	0.00513336	2.2896	TRIB1,SASH1,CD180,PRKCA
GO:0010594	regulation of endothelial cell migration	2.47135	0.00514887	2.28829	SASH1,RHOB,PRKCA,SPARC,VEGFA,NRP1,SCARB1,ACVRL1,SH3BP1,P2RX4,CD40
GO:0003093	regulation of glomerular filtration	8.03189	0.0053482	2.27179	F2RL1,UTS2,PTPRO
GO:0045628	regulation of T-helper 2 cell differentiation	8.03189	0.0053482	2.27179	NLRP3,IL6,RARA
GO:0060670	branching involved in labyrinthine layer morphogenesis	8.03189	0.0053482	2.27179	ST14,SPINT1,SOCS3
GO:0010524	positive regulation of calcium ion transport into cytosol	3.70702	0.00534884	2.27174	GPER1,NTSR1,BAX,P2RX4,P2RX7,CD4
GO:0032663	regulation of interleukin-2 production	3.70702	0.00534884	2.27174	VSIG4,HAVCR2,CCR2,CARD9,ZFP36,CD4
GO:0046635	positive regulation of alpha-beta T cell activation	3.70702	0.00534884	2.27174	SHB,CCL19,NLRP3,IL6,RARA,CCR2
GO:0002706	regulation of lymphocyte mediated immunity	2.59093	0.00539075	2.26835	P2RX7,CLEC4G,HAVCR2,CLEC12B,VAV1,NDFIP1,IL27RA,CD40,NLRP3,IL6
GO:0033673	negative regulation of kinase activity	2.00062	0.00539584	2.26794	DUSP2,DUSP5,TRIB1,IL6,GADD45B,DBNDD2,PREX1,SHB,SOCS3,SPRY1,CDK5RAP3,CDKN1A,EPHB2,PTK6,SRCIN1,PYCARD,PKIB
GO:0060560	developmental growth involved in morphogenesis	2.17288	0.00547441	2.26166	SEMA3G,DISC1,TRPV2,APP,FGF13,ULK2,PLXNA1,VEGFA,NRP1,SLIT1,SLIT3,SPRY1,KIF26B,TMEM108
GO:0043536	positive regulation of blood vessel endothelial cell migration	4.34156	0.00548941	2.26047	VEGFA,NRP1,P2RX4,PRKCA,CD40
GO:0035690	cellular response to drug	3.25932	0.00554938	2.25576	ADSSL1,HSPA5,MT2A,MYC,PDE2A,PDE4A,EFTUD2
GO:0043409	negative regulation of MAPK cascade	2.33655	0.00556701	2.25438	DUSP2,DUSP5,FOXO1,MYC,SPRY1,CDK5RAP3,F2RL1,PER1,EPHB2,TNIP1,GPER1,P2RX7
GO:0051090	regulation of DNA binding transcription factor activity	1.80769	0.00567278	2.2462	NLRP3,CMKLR1,PYCARD,NFKBIA,CDK5RAP3,HAVCR2,PARP10,SIK1,VEGFA,RPS6KA4,TRIB1,HMOX1,ID1,TCF7L2,WFS1,HAND1,PPARGC1B,APP,IL6,TRIM34,TRIM14,CD40
GO:0032722	positive regulation of chemokine production	3.63708	0.00587677	2.23086	HMOX1,CSF1R,PYCARD,CD74,IL6,HAVCR2
GO:0042093	T-helper cell differentiation	3.63708	0.00587677	2.23086	BCL3,SHB,CCL19,NLRP3,IL6,RARA
GO:0072359	circulatory system development	1.46759	0.00590652	2.22867	COL8A2,TYMP,EPHB2,UNC5B,HMOX1,ID1,RHOB,MCAM,PRKCA,PRKX,ACKR3,SHB,SHC1,VAV2,VEGFA,TNFSF12,NRP1,ACVRL1,HAND1,FOXO1,TCF7L2,EDNRA,JUNB,QKI,GAA,RARA,AKAP13,AP1B1,PAM,MBD3,SPARC,ZDHHC16,CCR2,LRP1,IL6,UTS2,SASH1,RRAS,CD40,SIK1,SLC8A1,SPINT1,SOCS3,SPRY1,BAX,GPER1
GO:0009968	negative regulation of signal transduction	1.42252	0.00598354	2.22304	DUSP2,DUSP5,NFKBIA,PTGIR,F2RL1,RPH3AL,LRP1,HSPA5,ADAMTSL2,TOB1,FSTL3,TRIB1,PREX1,FOXO1,MYC,ZNF366,SCRIB,SPRY1,EPN1,SH3KBP1,NLRP3,PARP14,SOCS3,TNIP1,PYCARD,PER1,CDK5RAP3,P2RX7,PTTG1IP,CD74,BCL3,EPHB2,LILRB4,SH3BP1,GPER1,SLIT3,PTPRO,TCF7L2,TMEM88,HMOX1,TNFRSF10B,TNFRSF10A,ZNF385A,TMEM161A,ACKR3,WFS1,IL6,IL1R2,NR4A2,BAX,NRP1,UNC5B,PTK6
GO:0032897	negative regulation of viral transcription	5.35459	0.00601081	2.22107	IFITM3,ZFP36,TRIM11,TRIM14
GO:0097205	renal filtration	5.35459	0.00601081	2.22107	PTPRO,MCAM,F2RL1,UTS2
GO:0045596	negative regulation of cell differentiation	1.58952	0.0060632	2.2173	ASCL2,NFKBIA,CTSZ,LRP1,PMP22,PTPRO,SEMA3G,RARA,CD74,FOXO1,GPER1,IL6,ID1,ACVRL1,ZFP36,MYC,TRIB1,FUOM,APP,TOB1,FSTL3,LILRB4,FGF13,ULK2,NRP1,TRIM11,EPHB2,PLK2,SHB,TMEM176B,TMEM176A,TJP2,SRGAP2
GO:0045638	negative regulation of myeloid cell differentiation	2.92069	0.0060789	2.21618	RARA,ZFP36,MYC,TRIB1,FSTL3,LILRB4,TJP2,NFKBIA
GO:0048666	neuron development	1.46468	0.00611853	2.21335	APP,RAB3A,CSF1R,EPHA8,EPHB2,ETV1,GFRA2,SH3KBP1,SPTBN5,PIK3CD,PRKCA,PTPRO,SHC1,SLIT1,SLIT3,NRP1,NRXN3,PLXNB2,HSPA5,IL6,PTK6,CTSZ,LRP1,PMP22,PLXNA1,DISC1,ATF5,NR4A2,SEMA3G,MAP4,DBNDD2,TMEM108,UNC5B,VEGFA,TRPV2,TBCD,FGF13,ULK2,SRGAP2,SSH2,PREX1,ID1,SCRIB,DLG4,PLK2,SRCIN1
GO:0009607	response to biotic stimulus	1.48707	0.00613187	2.21241	IL6,HAVCR2,BCL3,SHC1,IFITM3,IFITM2,OAS1,OAS2,CCL19,HSPA5,WFS1,NLRP3,P2RX7,CARD9,IL27RA,PYCARD,CD4,CD1D,IRF3,NFKBIA,SCARB1,TRIB1,SASH1,CD180,PRKCA,IRF5,TNFRSF21,JUNB,PTGIR,SPARC,MAPKAPK3,TNFRSF10B,TNFRSF10A,CD40,SCRIB,F2RL1,PMAIP1,TRIM34,TRIM11,TNIP1,RARA,ZFP36,SMC1A
GO:0030225	macrophage differentiation	4.22731	0.00616266	2.21023	APP,TRIB1,PRKCA,CSF1R,VEGFA
GO:0051928	positive regulation of calcium ion transport	2.70232	0.00618549	2.20863	P2RX4,P2RX7,CD4,GPER1,NTSR1,BAX,TRPV2,CACNA2D1,WFS1
GO:0048545	response to steroid hormone	1.79392	0.00618932	2.20836	GPER1,PPARGC1B,FOSB,ZNF366,NR4A2,RARA,VDR,CTSV,ABCA3,ALDH3A1,IL6,PAM,SPARC,CDKN1A,SLIT3,ATP1A1,SSTR4,ZFP36,EIF4EBP1,FOXO1,AKAP13,PER1
GO:0045766	positive regulation of angiogenesis	2.4041	0.00631589	2.19957	VEGFA,NRP1,UTS2,SASH1,HMOX1,RHOB,PRKCA,RRAS,TNFSF12,ACVRL1,CD40
GO:0002792	negative regulation of peptide secretion	2.52973	0.0063645	2.19624	UTS2,STXBP5L,SRCIN1,IL6,IL1R2,NLRP3,PIM3,F2RL1,TNFRSF21,CD74
GO:1904018	positive regulation of vasculature development	2.29482	0.00640748	2.19331	UTS2,SASH1,HMOX1,RHOB,PRKCA,RRAS,VEGFA,TNFSF12,ACVRL1,CD40,NRP1,GPER1
GO:0071396	cellular response to lipid	1.64031	0.0064439	2.19085	GPER1,PPARGC1B,IRF3,NFKBIA,SCARB1,TRIB1,SASH1,CD180,PRKCA,ZNF366,NR4A2,RARA,VDR,TNIP1,NLRP3,PYCARD,IL6,ZFP36,HAVCR2,CD40,PTK6,ATP1A1,SSTR4,ZNF703,PDK4,EIF4EBP1,FOXO1,AKAP13,PER1
GO:0050730	regulation of peptidyl-tyrosine phosphorylation	2.0683	0.00645022	2.19043	APP,SHC1,CSF1R,IL6,IL6ST,PARP14,PTK6,SOCS3,CD40,VEGFA,LRRK1,NRP1,CD4,CD74,SRCIN1
GO:2001234	negative regulation of apoptotic signaling pathway	2.13169	0.00645516	2.19009	HMOX1,TNFRSF10B,TNFRSF10A,ZNF385A,CD74,TMEM161A,ACKR3,WFS1,PTTG1IP,TCF7L2,NRP1,UNC5B,NR4A2,BAX
GO:0009306	protein secretion	1.6746	0.00646162	2.18966	NLRP3,F2RL1,PRKCA,STX1A,MYO5A,GPER1,PFKFB2,TCF7L2,NAGPA,UTS2,STXBP5L,S100A13,PAM,SRCIN1,IL6,IL1R2,RPH3AL,IRF3,P2RX7,PYCARD,CCL19,CD40,PIM3,CSF1R,HAVCR2,TNFRSF21,TVP23A
GO:0048145	regulation of fibroblast proliferation	2.88787	0.00650257	2.18691	CDKN1A,UTS2,FOSL2,MYC,CD74,NUPR1,BAX,PARP10
GO:0042089	cytokine biosynthetic process	2.6773	0.00656742	2.18261	MAP2K3,CARD9,CCR2,BCL3,IL6,HMOX1,ZFP36,CD4,IRF3
GO:0001817	regulation of cytokine production	1.60638	0.00664148	2.17773	RPS6KA4,AGPAT2,F2RL1,IL6,CCR2,IL6ST,TREX1,IRF3,ZFP36,HAVCR2,PYCARD,RARA,CMKLR1,VSIG4,NDFIP1,IRF5,BCL3,IL27RA,CCL19,CD40,NLRP3,P2RX7,CARD9,HMOX1,MAP2K3,CD4,IL1R2,CD74,CSF1R,PER1,TNFRSF21
GO:0051235	maintenance of location	1.91489	0.00666053	2.17649	NFKBIA,FLNB,DMD,SLC8A1,SCARB1,IL6,GM2A,MYO5A,CD4,HSPA5,GAA,P2RX7,CCL19,TRPM2,NTSR1,GPER1,BAX,BCL3
GO:0050708	regulation of protein secretion	1.75519	0.00670835	2.17338	F2RL1,PRKCA,STX1A,GPER1,PFKFB2,TCF7L2,UTS2,STXBP5L,SRCIN1,IL6,IL1R2,NLRP3,RPH3AL,IRF3,P2RX7,PYCARD,CCL19,CD40,PIM3,CSF1R,HAVCR2,TNFRSF21,PAM
GO:1903708	positive regulation of hemopoiesis	2.28125	0.00670888	2.17335	CD74,TNFSF9,LILRB4,SHB,CCL19,NLRP3,IL6,RARA,TRIB1,PRKCA,CD4,PPARGC1B
GO:0006878	cellular copper ion homeostasis	7.41405	0.00679351	2.16791	SLC31A1,APP,MT2A
GO:0010248	establishment or maintenance of transmembrane electrochemical gradient	7.41405	0.00679351	2.16791	ATP1A1,ATP1A4,BAX
GO:0016024	CDP-diacylglycerol biosynthetic process	7.41405	0.00679351	2.16791	AGPAT2,AGPAT3,AGPAT4
GO:0031274	positive regulation of pseudopodium assembly	7.41405	0.00679351	2.16791	CDC42EP2,CDC42EP1,F2RL1
GO:0048302	regulation of isotype switching to IgG isotypes	7.41405	0.00679351	2.16791	CD40,NDFIP1,IL27RA
GO:0097296	activation of cysteine-type endopeptidase activity involved in apoptotic signaling pathway	7.41405	0.00679351	2.16791	BAX,TNFRSF10B,TNFRSF10A
GO:0050851	antigen receptor-mediated signaling pathway	2.00016	0.00684286	2.16476	TNFRSF21,HLA-DQB1,HLA-DQB2,HLA-DRA,HLA-DRB1,HLA-DRB3,HLA-DRB4,HLA-DRB5,NFKBIA,PIK3CD,PAG1,SHB,CD4,GCSAM,LILRB4,BAX
GO:0048144	fibroblast proliferation	2.85578	0.00694824	2.15812	CDKN1A,UTS2,FOSL2,MYC,CD74,NUPR1,BAX,PARP10
GO:0061387	regulation of extent of cell growth	2.85578	0.00694824	2.15812	SEMA3G,DISC1,TRPV2,FGF13,ULK2,PLXNA1,VEGFA,NRP1
GO:0120034	positive regulation of plasma membrane bounded cell projection assembly	2.85578	0.00694824	2.15812	CDC42EP2,CDC42EP1,F2RL1,ESPN,NRP1,PLEKHM1,P2RX7,CCL19
GO:0002009	morphogenesis of an epithelium	1.66496	0.00695612	2.15763	EDNRA,VEGFA,NRP1,MYC,SCRIB,PLXNB2,RARA,SPINT1,ST14,HAND1,ACVRL1,SH3BP1,ASTN2,AP2S1,AP2A2,CTSZ,IL6,SPRY1,PRKX,CSF1R,PLXNA1,SOCS3,VDR,RHOB,MTSS1,KIF26B,SAPCD2
GO:0030330	DNA damage response, signal transduction by p53 class mediator	2.65273	0.00696721	2.15694	CDKN1A,PLK2,PLK3,ZNF385A,BAX,PMAIP1,PTTG1IP,CD74,BCL3
GO:0071526	semaphorin-plexin signaling pathway	5.14041	0.00698259	2.15598	NRP1,SH3BP1,PLXNB2,PLXNA1
GO:0010038	response to metal ion	1.86674	0.00703052	2.15301	C1QA,HAAO,P2RX7,APP,SPARC,ENTPD6,HMOX1,PAM,S100A13,S100A16,IL6,FSTL3,MT1E,FOSB,HSPA5,JUNB,TRPM2,MT1B,MT2A
GO:0002294	CD4-positive, alpha-beta T cell differentiation involved in immune response	3.50482	0.00704505	2.15212	BCL3,SHB,CCL19,NLRP3,IL6,RARA
GO:0042130	negative regulation of T cell proliferation	3.50482	0.00704505	2.15212	VSIG4,TNFRSF21,CLEC4G,NDFIP1,MAD1L1,HAVCR2
GO:0060761	negative regulation of response to cytokine stimulus	3.50482	0.00704505	2.15212	F2RL1,SCRIB,PARP14,SLIT3,IL6,IL1R2
GO:0032103	positive regulation of response to external stimulus	1.94366	0.00713805	2.14642	IL6,IL6ST,F2RL1,CMKLR1,CCR2,SASH1,CD180,PRKCA,VEGFA,NRP1,TNIP1,NFKBIA,PDE2A,CCL19,CD74,HAVCR2,P2RX4
GO:0043066	negative regulation of apoptotic process	1.49779	0.00719203	2.14315	CD74,HMOX1,PRKCA,IL6,MICAL1,VEGFA,TNFRSF10B,TNFRSF10A,UNC5B,LRP1,NR4A2,BAX,WFS1,NRP1,ZNF385A,TMEM161A,ACKR3,PTTG1IP,CCL19,TCF7L2,PDK4,CDKN1A,PLK2,PLK3,CSF1R,ATF5,FOXO1,GRK5,HSPA5,ID1,IL6ST,PIM3,MYC,NFKBIA,NTSR1,RARA,BCL3,SHC1,NAA38,SOCS3
GO:0002791	regulation of peptide secretion	1.72112	0.00719235	2.14313	F2RL1,CD74,PRKCA,STX1A,GPER1,PFKFB2,TCF7L2,UTS2,STXBP5L,PAM,SRCIN1,IL6,IL1R2,NLRP3,RPH3AL,IRF3,P2RX7,PYCARD,CCL19,CD40,PIM3,CSF1R,HAVCR2,TNFRSF21
GO:0051224	negative regulation of protein transport	2.1018	0.00727913	2.13792	NFKBIA,PDE2A,PARP10,NLRP3,PKDCC,UTS2,STXBP5L,SRCIN1,IL6,IL1R2,PIM3,F2RL1,TNFRSF21,NDFIP1
GO:0002685	regulation of leukocyte migration	2.25456	0.00734519	2.134	HMOX1,VEGFA,F2RL1,IL6,CMKLR1,CCR2,CCL19,CD74,STK10,GCSAM,PYCARD,APP
GO:0008285	negative regulation of cell proliferation	1.55603	0.00737507	2.13223	SPARC,ACVRL1,ASCL2,VDR,TNFRSF21,VSIG4,CLEC4G,NDFIP1,MAD1L1,HAVCR2,NUPR1,MYC,BAX,PARP10,TRIB1,HMOX1,PTGIR,MTSS1,SRPX,GPER1,SPINT1,DUX4,TOB1,SPRY1,CDKN1A,CSF1R,CTBP2,ATF5,APP,IL6,PMP22,RARA,SLIT3,SSTR4
GO:0042107	cytokine metabolic process	2.62862	0.00738537	2.13163	MAP2K3,CARD9,CCR2,BCL3,IL6,HMOX1,ZFP36,CD4,IRF3
GO:0001892	embryonic placenta development	2.8244	0.0074166	2.12979	SPINT1,SOCS3,ST14,HAND1,ASCL2,ZFAT,JUNB,TFEB
GO:0048525	negative regulation of viral process	2.8244	0.0074166	2.12979	IFITM3,ZFP36,TRIM11,TRIM14,TNIP1,IFITM2,OAS1,PARP10
GO:1904019	epithelial cell apoptotic process	2.8244	0.0074166	2.12979	ZFP36,HMOX1,GPER1,CD248,CD40,TCF7L2,WFS1,IL6
GO:0045665	negative regulation of neuron differentiation	2.16403	0.00753097	2.12315	CTSZ,LRP1,PMP22,PTPRO,SEMA3G,FGF13,ULK2,NRP1,EPHB2,ID1,PLK2,FUOM,APP
GO:0032642	regulation of chemokine production	3.08072	0.00753932	2.12267	IL6,HAVCR2,HMOX1,CSF1R,PYCARD,F2RL1,CD74
GO:0031668	cellular response to extracellular stimulus	2.09203	0.00757166	2.12081	PPP1R9B,GAS2L1,CTSV,FOXO1,PDK4,IL6,HMOX1,CDKN1A,HSPA5,PMAIP1,VDR,ASGR1,NR4A2,P2RX7
GO:0002790	peptide secretion	1.63558	0.00763437	2.11723	NLRP3,F2RL1,CD74,PRKCA,STX1A,TVP23A,MYO5A,GPER1,PFKFB2,TCF7L2,NAGPA,UTS2,STXBP5L,S100A13,PAM,SRCIN1,IL6,IL1R2,RPH3AL,IRF3,P2RX7,PYCARD,CCL19,CD40,PIM3,CSF1R,HAVCR2,TNFRSF21
GO:0002833	positive regulation of response to biotic stimulus	4.01594	0.00767929	2.11468	SASH1,CD180,PRKCA,F2RL1,HAVCR2
GO:0042088	T-helper 1 type immune response	4.01594	0.00767929	2.11468	HAVCR2,CCR2,IL27RA,CCL19,BCL3
GO:0046638	positive regulation of alpha-beta T cell differentiation	4.01594	0.00767929	2.11468	SHB,CCL19,NLRP3,IL6,RARA
GO:0002287	alpha-beta T cell activation involved in immune response	3.44224	0.00768825	2.11417	BCL3,SHB,CCL19,NLRP3,IL6,RARA
GO:0002293	alpha-beta T cell differentiation involved in immune response	3.44224	0.00768825	2.11417	BCL3,SHB,CCL19,NLRP3,IL6,RARA
GO:0007040	lysosome organization	3.44224	0.00768825	2.11417	P2RX7,SRPX,GAA,NAGPA,TFEB,FAM160A2
GO:0080171	lytic vacuole organization	3.44224	0.00768825	2.11417	P2RX7,SRPX,GAA,NAGPA,TFEB,FAM160A2
GO:0001667	ameboidal-type cell migration	1.81512	0.00778351	2.10882	VEGFA,NRP1,SRGAP2,SASH1,RHOB,PRKCA,SPARC,SCARB1,ACVRL1,INSL3,UTS2,SLC8A1,ID1,SH3BP1,P2RX4,CD40,GIPC1,PRKX,TNFSF12,SYDE1
GO:0120031	plasma membrane bounded cell projection assembly	1.64913	0.00784974	2.10514	SRGAP2,NRP1,CEP164,SSH2,SPATA13,PTPRO,VAV2,MTSS1,CCDC151,CDC42EP2,CDC42EP1,F2RL1,P2RX7,PMP22,FGD4,FGD5,FGD2,SH3BP1,PPP1R9B,TRPM2,ESPN,TUBG1,PLEKHM1,MAP4,HYDIN,DISC1,CCL19
GO:0010631	epithelial cell migration	1.9695	0.00788702	2.10309	VEGFA,NRP1,SASH1,RHOB,PRKCA,SPARC,SCARB1,ACVRL1,INSL3,ID1,SH3BP1,P2RX4,CD40,GIPC1,PRKX,TNFSF12
GO:0048010	vascular endothelial growth factor receptor signaling pathway	2.7937	0.00790835	2.10191	MYOF,VEGFA,ACTB,SHB,VAV1,VAV2,MAPKAPK3,NRP1
GO:0042391	regulation of membrane potential	1.75386	0.00797595	2.09822	NTSR1,PMAIP1,GPER1,P2RX4,IL6,BAX,P2RX7,BEST2,SLC8A1,GRIN2C,ATP1A1,CACNA2D1,DMD,APP,TMEM108,FGF13,GPR35,DLG4,STX1A,KCNH4,ATP1A4,SLC26A6
GO:0007167	enzyme linked receptor protein signaling pathway	1.44864	0.00805848	2.09375	CSF1R,GFRA2,PAG1,PTK6,CD4,MTSS1,SHC1,APP,ID1,ACVRL1,TOB1,TCIRG1,SH2B2,EIF4EBP1,FOXO1,PDK4,PTGIR,ZNF703,GIPC1,HSPA5,ADAMTSL2,FSTL3,MYOF,VEGFA,PRKCA,NRP1,SPRY1,EPN1,SH3KBP1,GPER1,SOCS3,CSRNP1,ACTB,SHB,VAV1,VAV2,MAPKAPK3,AP2S1,AP2A2,EPHA8,EPHB2,ARHGEF28,IL6ST,TMEM108,LRP1
GO:0032088	negative regulation of NF-kappaB transcription factor activity	3.03909	0.00810997	2.09098	NLRP3,CMKLR1,PYCARD,NFKBIA,CDK5RAP3,HAVCR2,PARP10
GO:0042509	regulation of tyrosine phosphorylation of STAT protein	3.03909	0.00810997	2.09098	CSF1R,IL6,IL6ST,PARP14,PTK6,SOCS3,CD40
GO:0002250	adaptive immune response	1.66067	0.00825168	2.08346	P2RX7,HLA-DQB1,BCL3,GNL1,SCART1,HAVCR2,CLEC4G,PYCARD,IL6ST,CCR2,IL27RA,C1QA,C1QB,CD74,CD4,CCL19,NDFIP1,CD40,IL6,NLRP3,LILRB4,LILRA1,TNFRSF21,PIK3CD,PAG1,TFEB
GO:0051209	release of sequestered calcium ion into cytosol	2.58168	0.00827894	2.08203	DMD,SLC8A1,MYO5A,NTSR1,GPER1,BAX,P2RX7,CCL19,TRPM2
GO:0051283	negative regulation of sequestering of calcium ion	2.58168	0.00827894	2.08203	DMD,SLC8A1,MYO5A,P2RX7,CCL19,TRPM2,NTSR1,GPER1,BAX
GO:0098739	import across plasma membrane	3.38185	0.00837269	2.07714	TRPM2,CACNA2D1,SLC31A1,NTSR1,SLC2A5,ATP1A1
GO:0002699	positive regulation of immune effector process	2.21569	0.00838755	2.07637	P2RX7,F2RL1,HMOX1,SHB,CCL19,NLRP3,IL6,RARA,VAV1,CD40,CD74,CCR2
GO:0046425	regulation of JAK-STAT cascade	2.30982	0.00844452	2.07342	GFRA2,CSF1R,IL6,IL6ST,PARP14,PTK6,SOCS3,CD40,BCL3,SH2B2,DOT1L
GO:1904892	regulation of STAT cascade	2.30982	0.00844452	2.07342	GFRA2,CSF1R,IL6,IL6ST,PARP14,PTK6,SOCS3,CD40,SH2B2,DOT1L,BCL3
GO:0002829	negative regulation of type 2 immune response	6.88447	0.00844869	2.07321	CCR2,NDFIP1,IL27RA
GO:0031272	regulation of pseudopodium assembly	6.88447	0.00844869	2.07321	CDC42EP2,CDC42EP1,F2RL1
GO:0046341	CDP-diacylglycerol metabolic process	6.88447	0.00844869	2.07321	AGPAT2,AGPAT3,AGPAT4
GO:0048291	isotype switching to IgG isotypes	6.88447	0.00844869	2.07321	NDFIP1,IL27RA,CD40
GO:0060712	spongiotrophoblast layer development	6.88447	0.00844869	2.07321	ASCL2,SOCS3,ZFAT
GO:0090196	regulation of chemokine secretion	6.88447	0.00844869	2.07321	CSF1R,PYCARD,F2RL1
GO:0097191	extrinsic apoptotic signaling pathway	2.06324	0.00850566	2.07029	BAX,TNFRSF10B,TNFRSF10A,TMC8,HMOX1,PMAIP1,TCF7L2,NRP1,GPER1,PYCARD,TNFSF12,UNC5B,SRPX,P2RX7
GO:1904950	negative regulation of establishment of protein localization	2.06324	0.00850566	2.07029	NFKBIA,PDE2A,PARP10,NLRP3,PKDCC,UTS2,STXBP5L,SRCIN1,IL6,IL1R2,NDFIP1,PIM3,F2RL1,TNFRSF21
GO:0002064	epithelial cell development	2.13091	0.00852175	2.06947	ID1,RARA,FLNB,FOSL2,SCRIB,CDKN1A,ST14,F2RL1,PDE2A,NPHS2,TJP2,ADAMTSL4,HYDIN
GO:0006654	phosphatidic acid biosynthetic process	3.91799	0.00852716	2.0692	AGPAT2,LPCAT4,SLC27A1,AGPAT3,AGPAT4
GO:0038066	p38MAPK cascade	3.91799	0.00852716	2.0692	PER1,SASH1,GADD45B,VEGFA,ZFP36
GO:0043370	regulation of CD4-positive, alpha-beta T cell differentiation	3.91799	0.00852716	2.0692	SHB,CCL19,NLRP3,IL6,RARA
GO:0097028	dendritic cell differentiation	3.91799	0.00852716	2.0692	F2RL1,CCL19,TMEM176B,TMEM176A,TRPM2
GO:0090132	epithelium migration	1.94712	0.00875092	2.05795	VEGFA,NRP1,SASH1,RHOB,PRKCA,SPARC,SCARB1,ACVRL1,INSL3,ID1,SH3BP1,P2RX4,CD40,GIPC1,PRKX,TNFSF12
GO:0051282	regulation of sequestering of calcium ion	2.55883	0.00875542	2.05772	DMD,SLC8A1,MYO5A,P2RX7,CCL19,TRPM2,NTSR1,GPER1,BAX
GO:0008217	regulation of blood pressure	2.20303	0.00875955	2.05752	CTSZ,SLC2A5,PLCB3,NTSR1,PTPRO,F2RL1,UTS2,EDNRA,HMOX1,ATP1A1,P2RX4,ACVRL1
GO:0007399	nervous system development	1.27479	0.00893389	2.04896	FGF13,DISC1,NR4A2,BAX,NRP1,NAV1,SCRIB,PLXNB2,RARA,SPINT1,ST14,VEGFA,APP,LRP1,DAGLA,RAB3A,CSF1R,EPHA8,EPHB2,ETV1,GFRA2,SH3KBP1,SPTBN5,PIK3CD,PRKCA,PTPRO,SHC1,SLIT1,SLIT3,NRXN3,PAM,ADAM22,ID1,MBD3,CDK5RAP3,PMP22,ASCL2,HSPA5,IL6,PTK6,CTSZ,MYRF,SLC8A1,ZDHHC16,TMEM108,TIFAB,HYDIN,CTSV,ACTB,MFSD2A,PLXNA1,SRGAP2,ATF5,ITPK1,ARHGEF10,SEMA3G,SSTR4,MAP4,DBNDD2,TYMP,TNFRSF21,FERD3L,UNC5B,CMTM8,MYO5A,MARVELD1…
GO:2001233	regulation of apoptotic signaling pathway	1.76156	0.0089755	2.04694	GPER1,PYCARD,PMAIP1,BAX,BMF,TNFRSF10B,TNFRSF10A,TMC8,HMOX1,ZNF385A,CD74,TMEM161A,ACKR3,WFS1,PTTG1IP,NR4A2,TCF7L2,NRP1,TNFSF12,UNC5B,SRPX
GO:0016043	cellular component organization	1.14059	0.00900705	2.04542	TYMP,PIF1,BOP1,ATG101,MYC,INO80,SMC1A,SPRY1,SAPCD2,TUBG1,DISC1,DNM1P46,RAD51D,RAD23B,P2RX7,PTPRO,VDR,OGFR,TMC8,CLSTN1,PPP1R9B,TPPP3,PSRC1,NAV1,CMTM8,MARVELD1,MYOF,PMAIP1,BAX,BMF,SRPX,ID1,DLG4,VEGFA,PRKCA,HLA-DMA,HLA-DRA,HLA-DRB1,SRGAP2,FLNB,ESPN,MICAL1,CDC42EP2,PACSIN2,FGD4,FGD5,FGD2,IQSEC2,DAAM2,SPTBN5,SSH2,MTSS1,CNN2,DMD,GPR35,SH3KBP1,VAMP5,ZNF462,MBD3,DOT1L,NUPR1,DLGAP3,TAPBP,TSPAN4,CD40,CD74,…
GO:0030031	cell projection assembly	1.63053	0.00904492	2.0436	SRGAP2,NRP1,CEP164,SSH2,SPATA13,PTPRO,VAV2,MTSS1,CCDC151,CDC42EP2,CDC42EP1,F2RL1,P2RX7,PMP22,FGD4,FGD5,FGD2,SH3BP1,PPP1R9B,TRPM2,ESPN,CCL19,TUBG1,PLEKHM1,MAP4,HYDIN,DISC1
GO:0051641	cellular localization	1.23921	0.00906672	2.04255	NFKBIA,BCL3,SPRY1,SAPCD2,CMTM8,MARVELD1,PMAIP1,BAX,BMF,GPER1,STX1A,PTTG1IP,NUP214,SCRIB,GIPC1,TRPS1,CHMP4B,NAGPA,PDE2A,STARD3,SLC25A25,SLC25A19,TBC1D8,AP2S1,AP2A2,AP1B1,RHOB,TBC1D14,SNX27,RPH3AL,CD74,CTSZ,COG4,SPTBN5,CORO7,ANP32D,ANP32C,ANP32A,FLNB,NDFIP1,PSRC1,SLIT1,TOB1,NAAA,RAB3A,SYN1,APP,TMEM108,FAM160A2,P2RX4,P2RX7,CD4,ZNF385A,ID1,DMD,SLC8A1,ABCD1,MYO5A,TOMM40L,MREG,PLEKHM1,MYO5B,CDKN1A,PARP…
GO:0032673	regulation of interleukin-4 production	4.75964	0.00922501	2.03503	NDFIP1,NLRP3,RARA,HAVCR2
GO:0060706	cell differentiation involved in embryonic placenta development	4.75964	0.00922501	2.03503	ST14,SOCS3,HAND1,ASCL2
GO:1904037	positive regulation of epithelial cell apoptotic process	4.75964	0.00922501	2.03503	GPER1,CD248,CD40,IL6
GO:0051347	positive regulation of transferase activity	1.54324	0.00923885	2.03438	GADD45B,MAP3K6,DUSP5,P2RX7,MAP2K3,SHC1,MAPKAPK3,CD74,HSPA5,BAX,TNFRSF10B,TNFRSF10A,CCL19,FGF13,STK10,VEGFA,PFKFB2,CD4,ADCY9,PRKACG,AKAP13,CD40,FGD2,SASH1,EPHA8,VAV2,PSRC1,CDKN1A,MYC,PKIB,CSF1R,SRCIN1,SLC27A1
GO:0032640	tumor necrosis factor production	2.53638	0.0092524	2.03375	ZFP36,RARA,HAVCR2,PYCARD,CCL19,CARD9,CCR2,BCL3,APP
GO:0043069	negative regulation of programmed cell death	1.47374	0.00929674	2.03167	CD74,CDKN1A,PLK2,PLK3,CSF1R,ATF5,FOXO1,GRK5,HSPA5,ID1,IL6,IL6ST,PIM3,MYC,NFKBIA,NTSR1,RARA,BCL3,SHC1,VEGFA,NAA38,SOCS3,HMOX1,PRKCA,MICAL1,TNFRSF10B,TNFRSF10A,UNC5B,LRP1,NR4A2,BAX,WFS1,NRP1,ZNF385A,TMEM161A,ACKR3,PTTG1IP,CCL19,TCF7L2,PDK4
GO:0031098	stress-activated protein kinase signaling cascade	1.88986	0.00930862	2.03111	TRIB1,CCL19,MAP3K6,FOXO1,MYC,CARD9,ZFP36,FGD2,SASH1,F2RL1,PER1,PYCARD,APP,GADD45B,VEGFA,MAP2K3,STK10
GO:0043535	regulation of blood vessel endothelial cell migration	2.95912	0.00934579	2.02938	P2RX4,PRKCA,VEGFA,CD40,ACVRL1,NRP1,SH3BP1
GO:0046473	phosphatidic acid metabolic process	3.82471	0.00943765	2.02514	AGPAT2,LPCAT4,SLC27A1,AGPAT3,AGPAT4
GO:0043405	regulation of MAP kinase activity	1.81135	0.00953708	2.02058	GADD45B,MAP3K6,DUSP5,P2RX7,MAP2K3,SHC1,MAPKAPK3,CD74,DUSP2,CCL19,AKAP13,VEGFA,CD40,SPRY1,CDK5RAP3,FGD2,SASH1,EPHB2,TRIB1
GO:0051094	positive regulation of developmental process	1.38128	0.0097547	2.01079	SPRY1,DISC1,VEGFA,ZNF703,PLXNB2,HSPA5,IL6,PTK6,P2RX7,SLC8A1,PKDCC,MYRF,ACVRL1,TCF7L2,CD74,TNFSF9,LILRB4,UTS2,JUNB,SOCS3,CMKLR1,ZNF385A,ZFP36,VDR,SHB,CCL19,NLRP3,RARA,TRIB1,PRKCA,CD4,EIF4G1,RNF112,CEBPD,IL6ST,PPARGC1B,SPINT1,SASH1,HMOX1,RHOB,RRAS,TNFSF12,CD40,TRPV2,EPHB2,NRP1,GPER1,CLSTN1,BAX,APP,MYC,PREX1,SYDE1,CCR2
GO:0002460	adaptive immune response based on somatic recombination of immune receptors built from immunoglobulin superfamily domains	1.84171	0.00975995	2.01055	P2RX7,HLA-DQB1,BCL3,GNL1,SCART1,HAVCR2,CLEC4G,CCR2,IL27RA,C1QA,C1QB,CD74,CD4,CCL19,NDFIP1,CD40,IL6,NLRP3
GO:0032623	interleukin-2 production	3.26721	0.00987088	2.00564	VSIG4,HAVCR2,CCR2,CARD9,ZFP36,CD4
GO:0007260	tyrosine phosphorylation of STAT protein	2.92069	0.0100129	1.99944	CSF1R,IL6,IL6ST,PARP14,PTK6,SOCS3,CD40
GO:0022408	negative regulation of cell-cell adhesion	2.25097	0.0101469	1.99366	ZNF703,VSIG4,TNFRSF21,CLEC4G,NDFIP1,MAD1L1,HAVCR2,CD74,PAG1,TNFAIP8L2,ASS1
GO:0051208	sequestering of calcium ion	2.49265	0.01031	1.98674	DMD,SLC8A1,MYO5A,P2RX7,CCL19,TRPM2,NTSR1,GPER1,BAX
GO:0002827	positive regulation of T-helper 1 type immune response	6.42551	0.0103199	1.98632	CCL19,CCR2,IL27RA
GO:2000353	positive regulation of endothelial cell apoptotic process	6.42551	0.0103199	1.98632	GPER1,CD248,CD40
GO:0031589	cell-substrate adhesion	1.83005	0.0103737	1.98407	DISC1,UTRN,EMILIN1,LYPD5,ITGAL,NID1,RELL2,PTPRO,TBCD,SRGAP2,SRCIN1,NRP1,ID1,VEGFA,ACVRL1,PREX1,SORBS3,PRKX
GO:0007259	JAK-STAT cascade	2.1538	0.0103779	1.98389	PTK6,GFRA2,CSF1R,IL6,IL6ST,PARP14,SOCS3,CD40,SH2B2,DOT1L,BCL3,CCR2
GO:0097696	STAT cascade	2.1538	0.0103779	1.98389	CCR2,SOCS3,PTK6,GFRA2,CSF1R,IL6,IL6ST,PARP14,CD40,SH2B2,DOT1L,BCL3
GO:0014047	glutamate secretion	3.73576	0.0104129	1.98243	NTSR1,P2RX7,GIPC1,RAB3A,STX1A
GO:0032732	positive regulation of interleukin-1 production	3.73576	0.0104129	1.98243	P2RX7,NLRP3,PYCARD,CCL19,HAVCR2
GO:1901224	positive regulation of NIK/NF-kappaB signaling	3.73576	0.0104129	1.98243	TNFRSF10B,TNFRSF10A,SASH1,APP,HAVCR2
GO:0050718	positive regulation of interleukin-1 beta secretion	4.58965	0.010503	1.97869	NLRP3,PYCARD,P2RX7,CCL19
GO:0002275	myeloid cell activation involved in immune response	1.60936	0.0106238	1.97372	PYCARD,HAVCR2,MILR1,PIK3CD,S100A13,HMOX1,CCR2,F2RL1,TCIRG1,AGPAT2,STK11IP,CNN2,CTSZ,AP2A2,ALDH3B1,GAA,GM2A,COMMD9,IMPDH1,ITGAL,RAB24,RAB3A,SLC2A5,STK10,TRPM2,PTGES2,TSPAN14
GO:0060326	cell chemotaxis	1.90385	0.0107045	1.97043	CCL19,TRPM2,CCR2,IL6,PTPRO,PIK3CD,F2RL1,CMKLR1,CSF3R,PREX1,VAV1,VEGFA,NRP1,CD74,P2RX4,CCL27
GO:0090130	tissue migration	1.90385	0.0107045	1.97043	VEGFA,NRP1,SASH1,RHOB,PRKCA,SPARC,SCARB1,ACVRL1,INSL3,ID1,SH3BP1,P2RX4,CD40,GIPC1,PRKX,TNFSF12
GO:0042035	regulation of cytokine biosynthetic process	2.64969	0.0107424	1.9689	CARD9,CCR2,BCL3,IL6,HMOX1,ZFP36,CD4,MAP2K3
GO:0061138	morphogenesis of a branching epithelium	2.14184	0.0108165	1.96591	EDNRA,VEGFA,NRP1,MYC,CTSZ,IL6,SPRY1,PLXNA1,SPINT1,SOCS3,ST14,VDR
GO:0030217	T cell differentiation	1.99905	0.0110402	1.95702	CD1D,CD4,CD74,BCL3,TNFSF9,LILRB4,SHB,CCL19,NLRP3,IL6,RARA,PIK3CD,PREX1,VAV1
GO:0030595	leukocyte chemotaxis	2.05743	0.0112326	1.94952	CCL19,TRPM2,CCR2,IL6,PTPRO,PIK3CD,F2RL1,CMKLR1,CSF3R,PREX1,VAV1,VEGFA,CD74
GO:0051707	response to other organism	1.45538	0.0112897	1.94732	IL6,BCL3,SHC1,IFITM3,IFITM2,OAS1,OAS2,CCL19,NLRP3,P2RX7,CARD9,HAVCR2,IL27RA,PYCARD,CD4,CD1D,IRF3,NFKBIA,SCARB1,TRIB1,SASH1,CD180,PRKCA,IRF5,TNFRSF21,JUNB,PTGIR,SPARC,MAPKAPK3,TNFRSF10B,TNFRSF10A,CD40,SCRIB,F2RL1,PMAIP1,TRIM34,TRIM11,TNIP1,RARA,ZFP36
GO:0010771	negative regulation of cell morphogenesis involved in differentiation	2.84674	0.0114501	1.94119	SEMA3G,FGF13,ULK2,NRP1,EPHB2,ID1,PTPRO
GO:0046427	positive regulation of JAK-STAT cascade	2.84674	0.0114501	1.94119	CSF1R,IL6,IL6ST,PARP14,PTK6,SOCS3,CD40
GO:0046849	bone remodeling	2.84674	0.0114501	1.94119	CSF1R,PDK4,LRRK1,IL6,P2RX7,PPARGC1B,PLEKHM1
GO:1904894	positive regulation of STAT cascade	2.84674	0.0114501	1.94119	CSF1R,IL6,IL6ST,PARP14,PTK6,SOCS3,CD40
GO:1902532	negative regulation of intracellular signal transduction	1.6157	0.0114837	1.93992	DUSP2,DUSP5,NFKBIA,PREX1,FOXO1,MYC,NLRP3,PARP14,SOCS3,TNIP1,PYCARD,PER1,SPRY1,CDK5RAP3,P2RX7,PTTG1IP,CD74,F2RL1,BCL3,EPHB2,SH3BP1,GPER1,ZNF385A,TMEM161A,ACKR3,WFS1
GO:0071385	cellular response to glucocorticoid stimulus	3.16009	0.0115506	1.9374	EIF4EBP1,FOXO1,IL6,AKAP13,SSTR4,ZFP36
GO:0002444	myeloid leukocyte mediated immunity	1.5975	0.0116224	1.9347	IL6,MILR1,PIK3CD,S100A13,HMOX1,CCR2,F2RL1,TCIRG1,AGPAT2,STK11IP,CNN2,CTSZ,AP2A2,ALDH3B1,GAA,GM2A,COMMD9,PYCARD,IMPDH1,ITGAL,RAB24,RAB3A,SLC2A5,STK10,TRPM2,PTGES2,TSPAN14
GO:0002253	activation of immune response	1.53934	0.0118095	1.92777	PYCARD,NFKBIA,PRKACG,CARD9,CD180,MAPKAPK3,TNIP1,C1QA,C1QB,VSIG4,TNFRSF21,HLA-DQB1,HLA-DQB2,HLA-DRA,HLA-DRB1,HLA-DRB3,HLA-DRB4,HLA-DRB5,PIK3CD,PAG1,SHB,CD4,F2RL1,HAVCR2,IRF3,ACTB,VAV1,VAV2,GCSAM,LILRB4,BAX
GO:0002274	myeloid leukocyte activation	1.55206	0.0118105	1.92773	PYCARD,HAVCR2,MILR1,F2RL1,PREX1,CD74,PIK3CD,S100A13,HMOX1,CCR2,TCIRG1,AGPAT2,STK11IP,CNN2,CTSZ,AP2A2,ALDH3B1,GAA,GM2A,COMMD9,IMPDH1,ITGAL,RAB24,RAB3A,SLC2A5,STK10,TRPM2,PTGES2,TSPAN14,APP
GO:1902230	negative regulation of intrinsic apoptotic signaling pathway in response to DNA damage	4.43139	0.0118901	1.92481	ZNF385A,CD74,TMEM161A,ACKR3
GO:0043207	response to external biotic stimulus	1.45045	0.0118906	1.9248	IL6,BCL3,SHC1,IFITM3,IFITM2,OAS1,OAS2,CCL19,NLRP3,P2RX7,CARD9,HAVCR2,IL27RA,PYCARD,CD4,CD1D,IRF3,NFKBIA,SCARB1,TRIB1,SASH1,CD180,PRKCA,IRF5,TNFRSF21,JUNB,PTGIR,SPARC,MAPKAPK3,TNFRSF10B,TNFRSF10A,CD40,SCRIB,F2RL1,PMAIP1,TRIM34,TRIM11,TNIP1,RARA,ZFP36
GO:0051592	response to calcium ion	2.42981	0.0120636	1.91852	FOSB,HSPA5,JUNB,TRPM2,S100A16,IL6,P2RX7,SPARC,ENTPD6
GO:0071706	tumor necrosis factor superfamily cytokine production	2.42981	0.0120636	1.91852	APP,ZFP36,RARA,HAVCR2,PYCARD,CCL19,CARD9,CCR2,BCL3
GO:0032602	chemokine production	2.81116	0.0122222	1.91285	IL6,HAVCR2,F2RL1,HMOX1,CSF1R,PYCARD,CD74
GO:0032305	positive regulation of icosanoid secretion	6.02391	0.0124121	1.90615	P2RX4,P2RX7,NTSR1
GO:0032495	response to muramyl dipeptide	6.02391	0.0124121	1.90615	IRF5,NFKBIA,CARD9
GO:0048841	regulation of axon extension involved in axon guidance	6.02391	0.0124121	1.90615	VEGFA,NRP1,PLXNA1
GO:0055070	copper ion homeostasis	6.02391	0.0124121	1.90615	SLC31A1,APP,MT2A
GO:0090195	chemokine secretion	6.02391	0.0124121	1.90615	F2RL1,CSF1R,PYCARD
GO:2000310	regulation of NMDA receptor activity	6.02391	0.0124121	1.90615	EPHB2,DLG4,APP
GO:0002292	T cell differentiation involved in immune response	3.10912	0.0124618	1.90442	BCL3,SHB,CCL19,NLRP3,IL6,RARA
GO:0050704	regulation of interleukin-1 secretion	3.56973	0.0125657	1.90081	IL1R2,NLRP3,P2RX7,PYCARD,CCL19
GO:0090199	regulation of release of cytochrome c from mitochondria	3.56973	0.0125657	1.90081	GPER1,PYCARD,PMAIP1,BAX,BMF
GO:0030010	establishment of cell polarity	2.40957	0.0126949	1.89637	SPRY1,SAPCD2,CCL19,SNX27,SCRIB,SH3BP1,FGF13,MAP4,KIF26B
GO:0006869	lipid transport	1.75914	0.012716	1.89565	SLC27A1,P2RX7,LRP1,NFKBIA,SLCO1A2,STARD5,MFSD2A,ABCD1,SCARB1,STARD3,P2RX4,ATP10A,CES1,NTSR1,SIGMAR1,ABCA3,GM2A,APOBR,APOL3
GO:0035239	tube morphogenesis	1.75914	0.012716	1.89565	EDNRA,VEGFA,NRP1,MYC,SCRIB,PLXNB2,RARA,SPINT1,ST14,HAND1,CTSZ,SPRY1,PRKX,CSF1R,VDR,RHOB,ACVRL1,MTSS1,KIF26B
GO:0071887	leukocyte apoptotic process	2.5702	0.0127682	1.89387	IL6,TNFRSF21,BAX,CD74,PIK3CD,P2RX7,IRF3,CCL19
GO:0045664	regulation of neuron differentiation	1.5672	0.0130494	1.88441	PLXNB2,HSPA5,IL6,PTK6,CTSZ,LRP1,PMP22,PTPRO,SEMA3G,FUOM,APP,EIF4G1,RARA,RNF112,DISC1,TRPV2,FGF13,ULK2,PLXNA1,VEGFA,NRP1,SSH2,EPHB2,PREX1,ID1,PLK2,SRCIN1,CDK5RAP3
GO:0003013	circulatory system process	1.59716	0.0131515	1.88102	CTSZ,GAA,ATP1A1,SLC8A1,DMD,SLC2A5,PLCB3,NTSR1,PTPRO,F2RL1,UTS2,TBC1D8,MYOF,MTHFR,ACVRL1,EDNRA,HMOX1,P2RX4,GPER1,PDE2A,MAP2K3,CACNA2D3,CACNA2D1,AKAP13,ATP1A4
GO:0050709	negative regulation of protein secretion	2.38965	0.0133504	1.87451	UTS2,STXBP5L,IL6,IL1R2,NLRP3,PIM3,F2RL1,TNFRSF21,SRCIN1
GO:0043516	regulation of DNA damage response, signal transduction by p53 class mediator	4.28367	0.0133893	1.87324	PMAIP1,PTTG1IP,CD74,ZNF385A
GO:0048646	anatomical structure formation involved in morphogenesis	1.40363	0.0135977	1.86653	COL8A2,TYMP,EPHB2,UNC5B,HMOX1,ID1,RHOB,MCAM,PRKCA,PRKX,ACKR3,SHB,SHC1,VAV2,VEGFA,TNFSF12,NRP1,ACVRL1,HAND1,EDNRA,DUSP2,DUSP5,SPRY1,JUNB,SCRIB,PLXNB2,RARA,SPINT1,ST14,BCL3,MYOF,SPARC,CCR2,TIFAB,ZNF385A,IL6,UTS2,SASH1,RRAS,CD40,AKAP13,PPARGC1B,FOXO1,KIF26B,CSF3R
GO:0050702	interleukin-1 beta secretion	3.49212	0.0137471	1.86179	NLRP3,PYCARD,P2RX7,CCL19,F2RL1
GO:2000401	regulation of lymphocyte migration	3.49212	0.0137471	1.86179	CCR2,GCSAM,PYCARD,APP,STK10
GO:0032268	regulation of cellular protein metabolic process	1.22834	0.0138015	1.86007	CDKN1A,CDK5RAP3,GADD45B,MAP3K6,DUSP5,P2RX7,MAP2K3,SHC1,MAPKAPK3,CD74,DUSP2,PLXNB2,EPHB2,MICAL1,CSF1R,PROM2,GPER1,APP,VEGFA,CD4,CD40,EIF4G1,TRIB1,IL6,DBNDD2,PREX1,SHB,SOCS3,NLRP3,PYCARD,PMAIP1,BAX,TNFRSF10B,TNFRSF10A,HSPA5,CCL19,SSPO,CLEC3B,CTSZ,ACVRL1,SPINT1,PAPLN,IL1R2,PIWIL2,BCL3,TOB1,MTHFR,WFS1,PTTG1IP,NDFIP1,NUPR1,GFRA2,FGF13,STK10,NFKBIA,RAD23B,GIPC1,PLK2,FOXO1,MYC,CARD9,RPS6KA4,DMD,ADCY9,PR…
GO:0071902	positive regulation of protein serine/threonine kinase activity	1.74407	0.0138178	1.85956	GADD45B,MAP3K6,DUSP5,P2RX7,MAP2K3,SHC1,MAPKAPK3,CD74,TNFRSF10B,TNFRSF10A,CCL19,AKAP13,VEGFA,CD40,FGD2,SASH1,PSRC1,CSF1R,SLC27A1
GO:0022603	regulation of anatomical structure morphogenesis	1.40798	0.0138939	1.85717	SPRY1,CDC42EP2,CDC42EP1,FGD4,CSF1R,FGD5,FGD2,PLXNB2,SH3KBP1,IL6,ATP10A,S100A13,VEGFA,SPARC,CCR2,SEMA3G,HMOX1,ID1,UTS2,SASH1,RHOB,PRKCA,RRAS,TNFSF12,ACVRL1,CD40,DISC1,TRPV2,FGF13,ULK2,PLXNA1,NRP1,SSH2,EPHB2,BAX,VDR,AP2S1,AP2A2,AKAP13,SRCIN1,MYC,SAPCD2,PTPRO,PREX1
GO:0051246	regulation of protein metabolic process	1.21629	0.0139059	1.8568	CDKN1A,CDK5RAP3,GADD45B,MAP3K6,DUSP5,P2RX7,MAP2K3,SHC1,MAPKAPK3,CD74,DUSP2,PLXNB2,EPHB2,MICAL1,CSF1R,PROM2,GPER1,APP,VEGFA,CD4,CD40,CTSZ,EIF4G1,TRIB1,IL6,DBNDD2,PREX1,SHB,SOCS3,NLRP3,PYCARD,PMAIP1,BAX,TNFRSF10B,TNFRSF10A,HSPA5,CCL19,SSPO,CLEC3B,ACVRL1,TCF7L2,SPINT1,PAPLN,IL1R2,PIWIL2,BCL3,TOB1,C1QA,C1QB,MTHFR,WFS1,PTTG1IP,NDFIP1,NUPR1,GFRA2,FGF13,STK10,NFKBIA,RAD23B,GIPC1,PLK2,FOXO1,MYC,CARD9,RPS…
GO:0051051	negative regulation of transport	1.60638	0.0139137	1.85656	DLG4,CD74,UTS2,NFKBIA,NDFIP1,PDE2A,PARP10,NLRP3,PKDCC,HMOX1,CCR2,PACSIN2,STXBP5L,IL6,PROM2,SRCIN1,IL1R2,NTSR1,PIM3,F2RL1,GPR35,OAZ2,EPHB2,TIFAB,TNFRSF21
GO:1990138	neuron projection extension	2.24668	0.0140543	1.85219	SEMA3G,DISC1,TRPV2,ULK2,PLXNA1,VEGFA,NRP1,SLIT1,SLIT3,TMEM108
GO:0010975	regulation of neuron projection development	1.66307	0.0141511	1.84921	PLXNB2,HSPA5,IL6,PTK6,CTSZ,LRP1,PMP22,PTPRO,SEMA3G,DISC1,TRPV2,FGF13,ULK2,PLXNA1,VEGFA,NRP1,SSH2,EPHB2,PREX1,ID1,PLK2,SRCIN1
GO:0001959	regulation of cytokine-mediated signaling pathway	2.14184	0.0143309	1.84373	AGPAT2,CD74,PYCARD,F2RL1,SCRIB,SOCS3,PARP14,IRF3,SLIT3,IL6,IL1R2
GO:0051048	negative regulation of secretion	1.98885	0.0145697	1.83655	CD74,UTS2,HMOX1,CCR2,STXBP5L,IL6,SRCIN1,IL1R2,NLRP3,PIM3,F2RL1,TIFAB,TNFRSF21
GO:1901652	response to peptide	1.61648	0.0147056	1.83252	TCIRG1,SH2B2,EIF4EBP1,FOXO1,PDK4,SHC1,IRF5,NFKBIA,CARD9,IL6,SLC27A1,MYO5A,SPARC,SOCS3,GPER1,NR4A2,ADCY9,PRKACG,ID1,APP,LRP1,CACNA2D1,HCRTR1,CD40
GO:0072001	renal system development	1.83586	0.0147102	1.83238	SPRY1,RARA,MYC,FSTL3,MMP17,BAX,VEGFA,WFS1,PTPRO,NID1,PRKX,MTSS1,NRP1,KIF26B,NPHS2,CEP55
GO:0001977	renal system process involved in regulation of blood volume	5.66957	0.0147292	1.83182	PTPRO,F2RL1,UTS2
GO:0002577	regulation of antigen processing and presentation	5.66957	0.0147292	1.83182	PYCARD,CCL19,CD74
GO:0036010	protein localization to endosome	5.66957	0.0147292	1.83182	SCRIB,NRP1,PACSIN2
GO:0045056	transcytosis	5.66957	0.0147292	1.83182	FCGRT,LRP1,MFSD2A
GO:0055119	relaxation of cardiac muscle	5.66957	0.0147292	1.83182	ATP1A1,P2RX4,SLC8A1
GO:2000193	positive regulation of fatty acid transport	5.66957	0.0147292	1.83182	P2RX4,P2RX7,NTSR1
GO:0002687	positive regulation of leukocyte migration	2.3508	0.0147362	1.83161	F2RL1,IL6,CMKLR1,CCR2,VEGFA,CCL19,CD74,PYCARD,APP
GO:0042770	signal transduction in response to DNA damage	2.3508	0.0147362	1.83161	CDKN1A,PLK2,PLK3,ZNF385A,BAX,BCL3,PMAIP1,PTTG1IP,CD74
GO:0046330	positive regulation of JNK cascade	2.3508	0.0147362	1.83161	CCL19,MAP3K6,FGD2,SASH1,F2RL1,PYCARD,APP,GADD45B,CARD9
GO:0048771	tissue remodeling	2.12893	0.0149337	1.82583	BAX,CCR2,ACVRL1,CSF1R,PDK4,LRRK1,IL6,P2RX7,PPARGC1B,PLEKHM1,VDR
GO:0060548	negative regulation of cell death	1.41442	0.0149538	1.82525	CD74,CDKN1A,PLK2,PLK3,CSF1R,ATF5,FOXO1,GRK5,HSPA5,ID1,IL6,IL6ST,PIM3,MYC,NFKBIA,NTSR1,RARA,BCL3,SHC1,VEGFA,NAA38,SOCS3,HMOX1,PRKCA,WFS1,MICAL1,TNFRSF10B,TNFRSF10A,UNC5B,LRP1,NR4A2,BAX,NRP1,CHMP4B,EIF4G1,ZNF385A,TMEM161A,ACKR3,PTTG1IP,CCL19,TCF7L2,PDK4
GO:0045762	positive regulation of adenylate cyclase activity	3.41782	0.0150011	1.82388	ADCY9,EDNRA,PRKCA,GPER1,WFS1
GO:0050732	negative regulation of peptidyl-tyrosine phosphorylation	3.41782	0.0150011	1.82388	PARP14,SOCS3,PTK6,SRCIN1,LRRK1
GO:0050716	positive regulation of interleukin-1 secretion	4.14549	0.0150036	1.8238	P2RX7,NLRP3,PYCARD,CCL19
GO:0110053	regulation of actin filament organization	1.92216	0.0151247	1.82031	SSH2,PREX1,PLEKHG2,SH3BP1,F2RL1,CDC42EP2,CDC42EP1,PYCARD,ID1,ASAP3,SORBS3,NRP1,ARHGEF10,SPTBN5
GO:0033043	regulation of organelle organization	1.36202	0.0151479	1.81965	FGF13,MAD1L1,PPP1R9B,SSH2,ATXN2L,CHMP4B,PARP10,CCDC151,PREX1,PLEKHG2,SH3BP1,F2RL1,CDC42EP2,CDC42EP1,PYCARD,MTHFR,TBCD,PSRC1,TBC1D8,TBC1D14,RAB3A,MYC,PIF1,PKIB,ID1,LRP1,PAM,RPS6KA4,PLK2,ATF5,ASAP3,SYDE1,ESPN,SORBS3,P2RX7,NRP1,ARHGEF10,SPTBN5,AKAP13,PIWIL2,CDK2AP2,TRIM36,GPER1,PMAIP1,BAX,BMF,SMC1A,VEGFA,MAP4,CSF1R,TRPM2
GO:0010769	regulation of cell morphogenesis involved in differentiation	1.86788	0.0154669	1.8106	SEMA3G,DISC1,TRPV2,FGF13,ULK2,PLXNA1,VEGFA,NRP1,SSH2,EPHB2,PLXNB2,ID1,SRCIN1,PTPRO,PREX1
GO:0045597	positive regulation of cell differentiation	1.42472	0.0155565	1.80809	DISC1,VEGFA,ZNF703,PLXNB2,HSPA5,IL6,PTK6,PKDCC,ACVRL1,TCF7L2,CD74,TNFSF9,LILRB4,CMKLR1,ZNF385A,ZFP36,VDR,SHB,CCL19,NLRP3,RARA,TRIB1,PRKCA,CD4,EIF4G1,RNF112,CEBPD,IL6ST,PPARGC1B,SPINT1,TRPV2,EPHB2,NRP1,GPER1,APP,PREX1,CCR2,UTS2,JUNB,SOCS3
GO:0050714	positive regulation of protein secretion	1.91398	0.0156419	1.80571	F2RL1,GPER1,PFKFB2,TCF7L2,IRF3,P2RX7,NLRP3,PYCARD,CCL19,IL6,CSF1R,HAVCR2,RPH3AL,STXBP5L
GO:0032872	regulation of stress-activated MAPK cascade	1.97009	0.01565	1.80549	CCL19,MAP3K6,FOXO1,MYC,CARD9,FGD2,SASH1,F2RL1,PER1,PYCARD,APP,GADD45B,VEGFA
GO:0010876	lipid localization	1.69092	0.015958	1.79702	SLC27A1,P2RX7,SIGMAR1,ABCA3,GM2A,APOBR,APOL3,LRP1,NFKBIA,SCARB1,IL6,SLCO1A2,STARD5,MFSD2A,ABCD1,STARD3,P2RX4,ATP10A,CES1,NTSR1
GO:0043299	leukocyte degranulation	1.57014	0.0160133	1.79552	MILR1,PIK3CD,S100A13,HMOX1,CCR2,F2RL1,TCIRG1,AGPAT2,STK11IP,CNN2,CTSZ,AP2A2,ALDH3B1,GAA,GM2A,COMMD9,PYCARD,IMPDH1,ITGAL,RAB24,RAB3A,SLC2A5,STK10,TRPM2,PTGES2,TSPAN14
GO:0043901	negative regulation of multi-organism process	2.10359	0.0161963	1.79058	TRIB1,IFITM3,ZFP36,TRIM11,TRIM14,TNIP1,IFITM2,OAS1,PARP10,SHB,HAVCR2
GO:0070302	regulation of stress-activated protein kinase signaling cascade	1.96084	0.0162125	1.79015	CCL19,MAP3K6,FOXO1,MYC,CARD9,FGD2,SASH1,F2RL1,PER1,PYCARD,APP,GADD45B,VEGFA
GO:0009409	response to cold	3.34662	0.0163293	1.78703	FOXO1,NFKBIA,ACOT11,IL6,SLC27A1
GO:0009719	response to endogenous stimulus	1.31529	0.0163637	1.78612	ID1,ACVRL1,TCIRG1,SH2B2,EIF4EBP1,FOXO1,PDK4,SHC1,ME1,ZNF703,TOB1,GIPC1,HSPA5,ADAMTSL2,FSTL3,GPER1,PPARGC1B,FOSB,IL6,SLC27A1,MYO5A,SIK1,HCRTR1,JUNB,SLIT3,ZNF366,CCL19,CTSV,SSTR4,SPRY1,NR4A2,RARA,VDR,SPARC,ZFP36,SOCS3,ABCA3,ALDH3A1,PAM,CDKN1A,NLRP3,SLC8A1,PPP1R9B,P2RX4,APP,SLC26A6,PDE2A,EPHA8,ADCY9,PRKACG,ATP1A1,TRPM2,CLEC3B,SPINT1,SMC1A,GAS2L1,AKAP13,LRP1,CACNA2D1,TMEM108,PER1
GO:0051403	stress-activated MAPK cascade	1.85351	0.0164772	1.78312	TRIB1,CCL19,MAP3K6,FOXO1,MYC,CARD9,ZFP36,FGD2,SASH1,F2RL1,PER1,PYCARD,APP,GADD45B,VEGFA
GO:0043367	CD4-positive, alpha-beta T cell differentiation	2.92069	0.0166122	1.77957	BCL3,SHB,CCL19,NLRP3,IL6,RARA
GO:1903725	regulation of phospholipid metabolic process	2.92069	0.0166122	1.77957	SCARB1,WDR81,EPHA8,CCL19,VAV2,SLC27A1
GO:0044057	regulation of system process	1.56426	0.0167121	1.77697	GAA,ATP1A1,SLC8A1,DMD,UTS2,PTPRO,F2RL1,ANXA6,AKAP13,IL6ST,PRKCA,P2RX4,UTRN,TNFRSF21,MYRF,NTSR1,TYMP,IL6,CACNA2D3,CACNA2D1,GPER1,FGF13,TIFAB,FOXO1,ATP1A4,GPR35
GO:0090075	relaxation of muscle	4.01594	0.0167355	1.77636	SLC8A1,ATP1A1,P2RX4,TIFAB
GO:0001890	placenta development	2.18555	0.016763	1.77565	TFEB,CTSV,JUNB,VDR,SPINT1,SOCS3,ST14,HAND1,ASCL2,ZFAT
GO:0031328	positive regulation of cellular biosynthetic process	1.28012	0.0168254	1.77404	ADCY9,EDNRA,PRKCA,CCL19,INO80,GPER1,CTDNEP1,SCARB1,TCF7L2,FOXO1,IL6,PIWIL2,BCL3,ATF5,MYC,MAP2K3,RARA,SHC1,TBL1X,MYRF,PTGES2,PSRC1,FUBP3,CD4,ACVRL1,CD74,PTGIR,PKIB,CCR2,HMOX1,ASS1,P2RX4,WFS1,DUX4,FSTL3,TNIP1,CEBPD,NLRP3,PPARGC1B,CTBP2,CITED4,GLIS3,ETV1,F2RL1,FOSB,FOSL2,VENTX,APP,IRF3,IRF5,JUNB,NFKBIA,NFYC,NR4A2,PER1,ZNF821,ZFAT,ZNF462,CSRNP1,LPIN3,TRPS1,VDR,VEGFA,TFEB,CSRNP3,CDK5RAP3,DOT1L,RPS6KA4…
GO:0048585	negative regulation of response to stimulus	1.31265	0.0169959	1.76966	DUSP2,DUSP5,NLRP3,CLEC4G,HAVCR2,CCR2,NDFIP1,IL27RA,NFKBIA,PTK6,PTGIR,F2RL1,RPH3AL,LRP1,HSPA5,ADAMTSL2,TOB1,FSTL3,TRIB1,PREX1,HMOX1,FOXO1,MYC,ZNF366,SCRIB,SPRY1,EPN1,SH3KBP1,PARP14,SOCS3,TNIP1,PYCARD,PER1,CDK5RAP3,P2RX7,PTTG1IP,CD74,CLEC12B,BCL3,EPHB2,NRP1,GPER1,TNFAIP8L2,LILRB4,SH3BP1,PIM3,SLIT3,PTPRO,TCF7L2,TMEM88,IL1R2,TNFRSF10B,TNFRSF10A,ZNF385A,TMEM161A,ACKR3,WFS1,IL6,NR4A2,BAX,UNC5B
GO:0009891	positive regulation of biosynthetic process	1.27671	0.0170506	1.76826	ADCY9,EDNRA,PRKCA,CCL19,INO80,GPER1,CTDNEP1,SCARB1,TCF7L2,FOXO1,IL6,PIWIL2,BCL3,ATF5,MYC,MAP2K3,RARA,SHC1,TBL1X,MYRF,PTGES2,PSRC1,FUBP3,CD4,ACVRL1,CD74,PTGIR,PKIB,UTS2,CCR2,HMOX1,ASS1,P2RX4,WFS1,DUX4,FSTL3,TNIP1,CEBPD,NLRP3,PPARGC1B,CTBP2,CITED4,GLIS3,ETV1,F2RL1,FOSB,FOSL2,VENTX,APP,IRF3,IRF5,JUNB,NFKBIA,NFYC,NR4A2,PER1,ZNF821,ZFAT,ZNF462,CSRNP1,LPIN3,TRPS1,VDR,VEGFA,TFEB,CSRNP3,CDK5RAP3,DOT1L,RP…
GO:0006816	calcium ion transport	1.65362	0.0172338	1.76362	P2RX4,P2RX7,CD4,DMD,SLC8A1,MYO5A,CCL19,TRPM2,NTSR1,GPER1,BAX,CACNA2D1,WFS1,SLC25A25,PDE2A,TRPV2,CACNA2D3,GRIN2C,GPR35,ANXA6,VDR
GO:0032870	cellular response to hormone stimulus	1.50598	0.0172583	1.763	TCIRG1,SH2B2,EIF4EBP1,FOXO1,PDK4,SHC1,GPER1,PPARGC1B,MYO5A,ZNF366,SLC27A1,SSTR4,NR4A2,RARA,VDR,SOCS3,EPHA8,ADCY9,PRKACG,ATP1A1,ZFP36,IL6,GAS2L1,AKAP13,PER1,SIK1,FOSB,HCRTR1,JUNB,SLIT3
GO:0010866	regulation of triglyceride biosynthetic process	5.35459	0.0172738	1.76261	CTDNEP1,SCARB1,SIK1
GO:0032303	regulation of icosanoid secretion	5.35459	0.0172738	1.76261	P2RX4,P2RX7,NTSR1
GO:0045076	regulation of interleukin-2 biosynthetic process	5.35459	0.0172738	1.76261	ZFP36,CD4,CARD9
GO:0045655	regulation of monocyte differentiation	5.35459	0.0172738	1.76261	MYC,CD4,CD74
GO:0051969	regulation of transmission of nerve impulse	5.35459	0.0172738	1.76261	IL6,GPR35,TYMP
GO:0071294	cellular response to zinc ion	5.35459	0.0172738	1.76261	MT1B,MT1E,MT2A
GO:2001269	positive regulation of cysteine-type endopeptidase activity involved in apoptotic signaling pathway	5.35459	0.0172738	1.76261	BAX,TNFRSF10B,TNFRSF10A
GO:0021537	telencephalon development	1.88986	0.0172751	1.76258	TMEM108,FGF13,RARA,MFSD2A,CSF1R,SRGAP2,NRP1,DISC1,ATF5,LRP1,BAX,EPHB2,SLC8A1,ZDHHC16
GO:0009615	response to virus	1.76183	0.0175616	1.75544	IRF3,IFITM3,IFITM2,NLRP3,F2RL1,PYCARD,IL6,IRF5,OAS1,OAS2,PMAIP1,TRIM34,CARD9,TRIM11,CD40,CCL19,BCL3
GO:0022607	cellular component assembly	1.21279	0.017566	1.75533	BOP1,ATG101,RAD51D,P2RX7,SRPX,PRKCA,HLA-DMA,HLA-DRA,HLA-DRB1,SRGAP2,DNM1P46,ESPN,RAD23B,DLG4,NUPR1,DLGAP3,TAPBP,TSPAN4,CD40,CD74,NRP1,TUBG1,TBCD,PREX1,CORO7,CEP164,SSH2,ATXN2L,STX1A,PARP10,GJD3,SPATA13,PTPRO,VAV2,MTSS1,CCDC151,PLEKHG2,CDC42EP2,CDC42EP1,PYCARD,PSRC1,F2RL1,EIF4EBP1,VEGFA,PMP22,ID1,TMC8,PMAIP1,BAX,BMF,SH3BP1,ACTB,ZNF703,PRKACG,CHMP4B,ANXA6,HMOX1,P2RX4,PAM,SPTBN5,NCLN,DMD,NLRP3,PLK2,…
GO:0001819	positive regulation of cytokine production	1.64958	0.0176585	1.75305	F2RL1,IL6ST,IRF3,IL6,HAVCR2,IRF5,PYCARD,BCL3,CCR2,IL27RA,CCL19,CD40,NLRP3,RARA,P2RX7,CARD9,HMOX1,CD4,CD74,CSF1R,AGPAT2
GO:0042058	regulation of epidermal growth factor receptor signaling pathway	2.61503	0.0176593	1.75303	APP,SHC1,SPRY1,EPN1,SH3KBP1,GPER1,PTK6
GO:0042345	regulation of NF-kappaB import into nucleus	3.27832	0.0177334	1.75121	NFKBIA,APP,CCL19,NLRP3,BCL3
GO:0042348	NF-kappaB import into nucleus	3.27832	0.0177334	1.75121	NFKBIA,BCL3,APP,CCL19,NLRP3
GO:2000514	regulation of CD4-positive, alpha-beta T cell activation	3.27832	0.0177334	1.75121	SHB,CCL19,NLRP3,IL6,RARA
GO:0043647	inositol phosphate metabolic process	2.87709	0.0177823	1.75001	ITPK1,GPER1,NTSR1,PLD4,PLCB2,PLCB3
GO:0051049	regulation of transport	1.27136	0.0178619	1.74807	GPER1,STX1A,SIK1,ATP1A1,P2RX4,P2RX7,PER1,SLC8A1,DLG4,VEGFA,F2RL1,CD74,UTS2,NFKBIA,PRKCA,CD4,LRP1,DMD,NTSR1,STXBP5L,RPH3AL,PACSIN2,AP2S1,TBC1D8,TBC1D14,MYO5A,RAB3A,PFKFB2,TCF7L2,NDFIP1,CDKN1A,PDE2A,PARP10,IL6,KCNH4,GRIN2C,CACNA2D3,BCL3,APP,CCL19,NLRP3,PKDCC,HMOX1,CCR2,NUP214,SYN1,PROM2,PAM,SRCIN1,IL1R2,IRF3,PYCARD,SCARB1,CD40,BAX,CACNA2D1,WFS1,NRP1,PIM3,CSF1R,TRPV2,PLK3,OAZ2,PMAIP1,BMF,GPR35,MICAL…
GO:0071495	cellular response to endogenous stimulus	1.3397	0.0179085	1.74694	ID1,ACVRL1,TCIRG1,SH2B2,EIF4EBP1,FOXO1,PDK4,SHC1,ZNF703,TOB1,GIPC1,HSPA5,ADAMTSL2,FSTL3,GPER1,PPARGC1B,MYO5A,SIK1,FOSB,HCRTR1,JUNB,SLIT3,ZNF366,SLC27A1,SSTR4,SPRY1,NR4A2,RARA,VDR,ZFP36,SOCS3,NLRP3,SLC8A1,PPP1R9B,P2RX4,APP,SLC26A6,PDE2A,EPHA8,ADCY9,PRKACG,ATP1A1,TRPM2,IL6,CLEC3B,SPINT1,SMC1A,GAS2L1,AKAP13,LRP1,CACNA2D1,TMEM108,PER1
GO:0001763	morphogenesis of a branching structure	1.99757	0.0179144	1.7468	EDNRA,VEGFA,NRP1,MYC,CTSZ,IL6,SPRY1,PLXNA1,SPINT1,SOCS3,ST14,VDR
GO:0045935	positive regulation of nucleobase-containing compound metabolic process	1.28144	0.0179507	1.74592	HSPA5,BAX,ADCY9,EDNRA,PRKCA,INO80,GPER1,ATF5,FOXO1,IL6,MYC,MAP2K3,RARA,BCL3,SHC1,TBL1X,MYRF,PTGES2,PSRC1,FUBP3,CD4,ACVRL1,CD74,PTGIR,PKIB,TMEM161A,WFS1,P2RX7,PFKFB2,DUX4,FSTL3,TNIP1,CEBPD,NLRP3,PPARGC1B,CTBP2,CITED4,GLIS3,ETV1,F2RL1,FOSB,FOSL2,VENTX,APP,IRF3,IRF5,JUNB,NFKBIA,NFYC,NR4A2,PER1,ZNF821,ZFAT,ZNF462,CSRNP1,LPIN3,TCF7L2,TRPS1,VDR,VEGFA,TFEB,CSRNP3,CDK5RAP3,DOT1L,RPS6KA4,HAND1,CD40,TOB1,Z…
GO:1901701	cellular response to oxygen-containing compound	1.38454	0.0180561	1.74338	TCIRG1,SH2B2,EIF4EBP1,FOXO1,PDK4,SHC1,IRF3,NFKBIA,SCARB1,TRIB1,SASH1,CD180,PRKCA,MYO5A,PPARGC1B,SOCS3,PIM3,IL6,RHOB,TRPM2,VDR,TNIP1,NLRP3,PYCARD,RARA,ZFP36,HAVCR2,CD40,PTK6,P2RX4,HSPA5,APP,SLC26A6,SLC8A1,PDE2A,SLC2A5,GPER1,NR4A2,ADCY9,PRKACG,ZNF703,ID1,LRP1,CACNA2D1
GO:0043900	regulation of multi-organism process	1.66896	0.0181125	1.74202	TRIB1,SASH1,CD180,PRKCA,IFITM3,ZFP36,TRIM11,TRIM14,TNIP1,IFITM2,OAS1,PARP10,CD4,CD74,CHMP4B,P2RX7,F2RL1,SHB,HAVCR2,SYDE1
GO:0071407	cellular response to organic cyclic compound	1.5353	0.0185574	1.73148	GPER1,PPARGC1B,ZNF366,NR4A2,RARA,VDR,SLC8A1,PPP1R9B,P2RX4,HSPA5,APP,SLC26A6,PDE2A,IRF3,P2RX7,ATP1A1,SSTR4,ZFP36,IL6,ZNF703,TRPM2,EIF4EBP1,FOXO1,AKAP13,ID1,PER1,NFKBIA
GO:0032633	interleukin-4 production	3.89425	0.0185874	1.73078	NDFIP1,NLRP3,RARA,HAVCR2
GO:0048147	negative regulation of fibroblast proliferation	3.89425	0.0185874	1.73078	NUPR1,MYC,BAX,PARP10
GO:1902742	apoptotic process involved in development	3.89425	0.0185874	1.73078	BAX,VDR,SCRIB,SLIT3
GO:0001822	kidney development	1.82543	0.0186492	1.72934	SPRY1,RARA,MYC,PTPRO,NID1,PRKX,NRP1,KIF26B,MTSS1,NPHS2,VEGFA,FSTL3,MMP17,BAX,WFS1
GO:0006835	dicarboxylic acid transport	2.58497	0.0187078	1.72798	GIPC1,RAB3A,STX1A,NTSR1,P2RX7,SLC26A6,SLC13A2
GO:0048013	ephrin receptor signaling pathway	2.58497	0.0187078	1.72798	AP2S1,AP2A2,EPHA8,EPHB2,ACTB,ARHGEF28,VAV2
GO:0006954	inflammatory response	1.45451	0.0187597	1.72677	HMOX1,NUPR1,NLRP3,IL6,IL6ST,C1QA,C1QB,GPER1,TNFAIP8L2,NDFIP1,SOCS3,TNIP1,NFKBIA,PDE2A,CCR2,PER1,IL1R2,CSF1R,F2RL1,TNFRSF21,PYCARD,ITGAL,CD180,P2RX7,PIK3CD,MAP2K3,CCL19,APOL3,HAVCR2,TNFRSF10B,TNFRSF10A,RPS6KA4,PSTPIP1,CD40
GO:0042594	response to starvation	2.05467	0.0189593	1.72218	GAS2L1,CTSV,FOXO1,PDK4,CDKN1A,HSPA5,PMAIP1,EIF4EBP1,ADSSL1,ZFP36,ULK2
GO:0050707	regulation of cytokine secretion	2.05467	0.0189593	1.72218	F2RL1,IL6,IL1R2,NLRP3,IRF3,P2RX7,PYCARD,CCL19,CSF1R,HAVCR2,TNFRSF21
GO:0032874	positive regulation of stress-activated MAPK cascade	2.14184	0.0190349	1.72045	CCL19,MAP3K6,FGD2,SASH1,F2RL1,PYCARD,APP,GADD45B,CARD9,VEGFA
GO:0051100	negative regulation of binding	2.14184	0.0190349	1.72045	TMC8,CTSZ,DISC1,BAX,HMOX1,NFKBIA,ZNF462,HSPA5,ID1,HAND1
GO:0002763	positive regulation of myeloid leukocyte differentiation	3.21275	0.0192151	1.71636	TRIB1,PRKCA,CD4,CD74,PPARGC1B
GO:0030815	negative regulation of cAMP metabolic process	3.21275	0.0192151	1.71636	PRKCA,CCR2,EDNRA,PDE2A,SSTR4
GO:0043392	negative regulation of DNA binding	3.21275	0.0192151	1.71636	ID1,HAND1,HMOX1,NFKBIA,ZNF462
GO:0048008	platelet-derived growth factor receptor signaling pathway	3.21275	0.0192151	1.71636	PTGIR,VEGFA,LRP1,CSRNP1,NRP1
GO:0002449	lymphocyte mediated immunity	1.73939	0.0196326	1.70702	P2RX7,HLA-DQB1,BCL3,GNL1,SCART1,CLEC4G,HAVCR2,C1QA,C1QB,CD74,CLEC12B,VAV1,NDFIP1,IL27RA,CD40,NLRP3,IL6
GO:0045637	regulation of myeloid cell differentiation	1.85862	0.0196512	1.70661	NDFIP1,RARA,NFKBIA,TRIB1,ZFP36,PRKCA,MYC,CD4,CD74,FSTL3,LILRB4,PPARGC1B,TJP2,CSF3R
GO:0060759	regulation of response to cytokine stimulus	2.04279	0.0197015	1.7055	AGPAT2,CD74,PYCARD,F2RL1,SCRIB,SOCS3,PARP14,IRF3,SLIT3,IL6,IL1R2
GO:0030316	osteoclast differentiation	2.5556	0.0197992	1.70335	LRRK1,FSTL3,LILRB4,PPARGC1B,TJP2,CSF1R,JUNB
GO:0070304	positive regulation of stress-activated protein kinase signaling cascade	2.12765	0.0198401	1.70246	CCL19,MAP3K6,CARD9,FGD2,SASH1,F2RL1,PYCARD,APP,GADD45B,VEGFA
GO:0006907	pinocytosis	5.07277	0.0200477	1.69793	PYCARD,MAPKAPK3,PROM2
GO:0032674	regulation of interleukin-5 production	5.07277	0.0200477	1.69793	NLRP3,RARA,TNFRSF21
GO:0035994	response to muscle stretch	5.07277	0.0200477	1.69793	DMD,NFKBIA,SLC8A1
GO:0042533	tumor necrosis factor biosynthetic process	5.07277	0.0200477	1.69793	CARD9,CCR2,BCL3
GO:0042534	regulation of tumor necrosis factor biosynthetic process	5.07277	0.0200477	1.69793	CCR2,BCL3,CARD9
GO:0046597	negative regulation of viral entry into host cell	5.07277	0.0200477	1.69793	IFITM3,IFITM2,TRIM11
GO:0046653	tetrahydrofolate metabolic process	5.07277	0.0200477	1.69793	ALDH1L1,MTHFR,SHMT2
GO:0046655	folic acid metabolic process	5.07277	0.0200477	1.69793	ALDH1L1,MTHFR,SHMT2
GO:0071625	vocalization behavior	5.07277	0.0200477	1.69793	TIFAB,DLG4,NRXN3
GO:0032945	negative regulation of mononuclear cell proliferation	2.7937	0.0202894	1.69273	TNFRSF21,VSIG4,CLEC4G,NDFIP1,MAD1L1,HAVCR2
GO:0045913	positive regulation of carbohydrate metabolic process	2.7937	0.0202894	1.69273	PMAIP1,FOXO1,GPER1,PFKFB2,P2RX7,NTSR1
GO:0050672	negative regulation of lymphocyte proliferation	2.7937	0.0202894	1.69273	TNFRSF21,VSIG4,CLEC4G,NDFIP1,MAD1L1,HAVCR2
GO:0001935	endothelial cell proliferation	2.22421	0.0204268	1.6898	ACVRL1,SPARC,PRKCA,VEGFA,TNFSF12,NRP1,HMOX1,PRKX,SCARB1
GO:0034383	low-density lipoprotein particle clearance	3.77971	0.0205615	1.68695	AP2S1,AP2A2,HMOX1,SCARB1
GO:0008015	blood circulation	1.55056	0.0205838	1.68647	CTSZ,GAA,ATP1A1,SLC8A1,DMD,SLC2A5,PLCB3,NTSR1,PTPRO,F2RL1,UTS2,EDNRA,HMOX1,P2RX4,ACVRL1,GPER1,PDE2A,MAP2K3,CACNA2D3,CACNA2D1,ATP1A4,TBC1D8,MYOF,MTHFR
GO:0050663	cytokine secretion	1.95701	0.0206792	1.68447	NLRP3,F2RL1,S100A13,IL6,IL1R2,IRF3,P2RX7,PYCARD,CCL19,CSF1R,HAVCR2,TNFRSF21
GO:0060541	respiratory system development	1.95701	0.0206792	1.68447	FSTL3,EIF4EBP1,RAB3A,SPARC,VEGFA,PKDCC,ID1,HYDIN,CTSZ,SPRY1,ADAMTSL2,RARA
GO:0001655	urogenital system development	1.72838	0.020736	1.68327	SPRY1,RARA,MYC,FSTL3,MMP17,BAX,VEGFA,WFS1,PTPRO,NID1,PRKX,MTSS1,NRP1,CEP55,KIF26B,NPHS2,EPHB2
GO:1901068	guanosine-containing compound metabolic process	3.14976	0.0207759	1.68244	IMPDH1,DLG4,SCRIB,MPP3,TJP2
GO:0002690	positive regulation of leukocyte chemotaxis	2.52689	0.0209343	1.67914	CMKLR1,CCR2,VEGFA,CCL19,CD74,F2RL1,IL6
GO:0003073	regulation of systemic arterial blood pressure	2.52689	0.0209343	1.67914	CTSZ,SLC2A5,NTSR1,PTPRO,F2RL1,UTS2,PLCB3
GO:0097193	intrinsic apoptotic signaling pathway	1.76041	0.0209559	1.67869	HMOX1,BAX,CDKN1A,NUPR1,PYCARD,BCL3,TNFRSF10B,PMAIP1,ZMAT3,ZNF385A,CD74,TMEM161A,ACKR3,WFS1,PTTG1IP,BMF
GO:0090087	regulation of peptide transport	1.42437	0.0211234	1.67524	F2RL1,CD74,NFKBIA,PRKCA,STX1A,GPER1,PFKFB2,TCF7L2,CDKN1A,PDE2A,PARP10,IL6,BCL3,APP,CCL19,NLRP3,PKDCC,UTS2,STXBP5L,PAM,SRCIN1,IL1R2,RPH3AL,IRF3,P2RX7,PYCARD,CD40,LRP1,NDFIP1,PIM3,CSF1R,PLK3,OAZ2,HAVCR2,TNFRSF21,SLC26A6
GO:0009725	response to hormone	1.40813	0.0213064	1.67149	TCIRG1,SH2B2,EIF4EBP1,FOXO1,PDK4,SHC1,GPER1,PPARGC1B,FOSB,IL6,SLC27A1,MYO5A,SIK1,HCRTR1,JUNB,SLIT3,ZNF366,CCL19,CTSV,SSTR4,NR4A2,RARA,VDR,SPARC,SOCS3,ABCA3,ALDH3A1,PAM,CDKN1A,EPHA8,ADCY9,PRKACG,ATP1A1,ZFP36,GAS2L1,AKAP13,PER1,ME1
GO:0008284	positive regulation of cell proliferation	1.39997	0.0215228	1.6671	PRKCA,VEGFA,TNFSF12,NRP1,ACVRL1,DISC1,MYC,CDKN1A,CD40,CD74,ZNF703,IL6,IL6ST,CCL19,HAVCR2,CD1D,CD4,PYCARD,TNFSF9,CCR2,UTS2,FOSL2,HMOX1,ID1,CTSZ,TCIRG1,TBC1D8,CSF1R,EIF4G1,ALDH3A1,GPER1,GRK5,CD248,RARA,S100A13,SHC1,SHMT2,DOT1L,SAPCD2
GO:0015748	organophosphate ester transport	2.49881	0.0221138	1.65534	P2RX7,SLC37A2,SLC25A25,SCARB1,SLC25A19,ATP10A,MFSD2A
GO:0072331	signal transduction by p53 class mediator	1.78486	0.0223083	1.65153	CDKN1A,PLK2,PLK3,ZNF385A,BAX,BCL3,NUPR1,PYCARD,PMAIP1,PTTG1IP,CD74,ZMAT3,BOP1,MBD3,CDK5RAP3
GO:0050777	negative regulation of immune response	2.19051	0.0223093	1.65151	CLEC4G,HAVCR2,CCR2,NDFIP1,IL27RA,HMOX1,SCRIB,CLEC12B,PARP14
GO:0050921	positive regulation of chemotaxis	2.19051	0.0223093	1.65151	F2RL1,IL6,CMKLR1,CCR2,VEGFA,NRP1,CCL19,CD74,P2RX4
GO:0010043	response to zinc ion	3.08919	0.022417	1.64942	MT1B,MT1E,MT2A,HAAO,P2RX7
GO:0030800	negative regulation of cyclic nucleotide metabolic process	3.08919	0.022417	1.64942	PRKCA,CCR2,SSTR4,EDNRA,PDE2A
GO:0051348	negative regulation of transferase activity	1.65426	0.0226475	1.64498	DUSP2,DUSP5,TRIB1,IL6,GADD45B,DBNDD2,PREX1,SHB,SOCS3,SPRY1,CDK5RAP3,CDKN1A,EPHB2,PIF1,PTK6,SRCIN1,PYCARD,ZFP36,PKIB
GO:0003091	renal water homeostasis	3.67172	0.0226595	1.64475	ADCY9,MYO5B,PRKACG,WFS1
GO:0031641	regulation of myelination	3.67172	0.0226595	1.64475	TNFRSF21,MYRF,TYMP,RARA
GO:0045687	positive regulation of glial cell differentiation	3.67172	0.0226595	1.64475	IL6ST,APP,SPINT1,RNF112
GO:0031644	regulation of neurological system process	2.715	0.0230262	1.63778	TNFRSF21,MYRF,NTSR1,TYMP,IL6,GPR35
GO:0006862	nucleotide transport	4.81913	0.023052	1.63729	SLC25A25,SLC25A19,P2RX7
GO:0006925	inflammatory cell apoptotic process	4.81913	0.023052	1.63729	IL6,PIK3CD,IRF3
GO:0032634	interleukin-5 production	4.81913	0.023052	1.63729	NLRP3,RARA,TNFRSF21
GO:0032656	regulation of interleukin-13 production	4.81913	0.023052	1.63729	NLRP3,RARA,TNFRSF21
GO:0032703	negative regulation of interleukin-2 production	4.81913	0.023052	1.63729	ZFP36,VSIG4,HAVCR2
GO:0046716	muscle cell cellular homeostasis	4.81913	0.023052	1.63729	DMD,GAA,IL6
GO:1902254	negative regulation of intrinsic apoptotic signaling pathway by p53 class mediator	4.81913	0.023052	1.63729	ZNF385A,CD74,PTTG1IP
GO:0002757	immune response-activating signal transduction	1.50598	0.0230812	1.63674	NFKBIA,PRKACG,CARD9,CD180,MAPKAPK3,TNIP1,TNFRSF21,HLA-DQB1,HLA-DQB2,HLA-DRA,HLA-DRB1,HLA-DRB3,HLA-DRB4,HLA-DRB5,PIK3CD,PAG1,SHB,CD4,F2RL1,HAVCR2,IRF3,ACTB,VAV1,VAV2,GCSAM,LILRB4,BAX
GO:0097435	supramolecular fiber organization	1.50598	0.0230812	1.63674	ESPN,MICAL1,SORBS3,CDC42EP2,PPARGC1B,SH3BP1,TUBG1,FGF13,SSH2,PREX1,CORO7,PLEKHG2,F2RL1,CDC42EP1,PYCARD,TBCD,PSRC1,PLK3,ID1,TPPP3,ASAP3,NRP1,ARHGEF10,SPTBN5,AKAP13,COLGALT1,APP
GO:0051250	negative regulation of lymphocyte activation	2.17404	0.0232958	1.63272	TNFRSF21,HAVCR2,VSIG4,CLEC4G,NDFIP1,MAD1L1,CD74,PAG1,TNFAIP8L2
GO:1903900	regulation of viral life cycle	2.17404	0.0232958	1.63272	TNIP1,IFITM3,IFITM2,OAS1,PARP10,TRIM11,CD4,CD74,CHMP4B
GO:0051254	positive regulation of RNA metabolic process	1.29286	0.0235336	1.62831	ATF5,FOXO1,IL6,MYC,MAP2K3,RARA,BCL3,SHC1,TBL1X,MYRF,PTGES2,PSRC1,FUBP3,CD4,ACVRL1,CD74,DUX4,FSTL3,TNIP1,CEBPD,NLRP3,PPARGC1B,CTBP2,CITED4,GLIS3,ETV1,F2RL1,FOSB,FOSL2,VENTX,GPER1,APP,IRF3,IRF5,JUNB,NFKBIA,NFYC,NR4A2,PER1,INO80,ZNF821,ZFAT,ZNF462,CSRNP1,LPIN3,TCF7L2,TRPS1,VDR,VEGFA,TFEB,CSRNP3,CDK5RAP3,DOT1L,RPS6KA4,HAND1,CD40,TOB1,ZFP36,QKI,HSPA5
GO:0032680	regulation of tumor necrosis factor production	2.29482	0.0237166	1.62495	RARA,HAVCR2,PYCARD,CCL19,CARD9,CCR2,BCL3,ZFP36
GO:1903305	regulation of regulated secretory pathway	2.29482	0.0237166	1.62495	STX1A,RPH3AL,RAB3A,HMOX1,CCR2,F2RL1,SYN1,MICAL1
GO:0071417	cellular response to organonitrogen compound	1.52988	0.0237696	1.62398	TCIRG1,SH2B2,EIF4EBP1,FOXO1,PDK4,SHC1,MYO5A,SOCS3,NLRP3,SLC8A1,PPP1R9B,P2RX4,HSPA5,APP,SLC26A6,PDE2A,GPER1,NR4A2,ADCY9,PRKACG,TRPM2,ID1,LRP1,CACNA2D1,IL6
GO:0010676	positive regulation of cellular carbohydrate metabolic process	3.0309	0.02414	1.61726	PMAIP1,FOXO1,GPER1,PFKFB2,NTSR1
GO:0045071	negative regulation of viral genome replication	3.0309	0.02414	1.61726	TNIP1,IFITM3,IFITM2,OAS1,PARP10
GO:0050806	positive regulation of synaptic transmission	2.15782	0.0243131	1.61416	GPER1,STX1A,UTS2,PLK2,NTSR1,APP,EPHB2,DLG4,CLSTN1
GO:0045765	regulation of angiogenesis	1.76525	0.0243291	1.61387	SPARC,CCR2,UTS2,SASH1,HMOX1,RHOB,PRKCA,RRAS,VEGFA,TNFSF12,ACVRL1,CD40,NRP1,ID1,IL6
GO:0009611	response to wounding	1.46256	0.02455	1.60995	MYOF,HMOX1,SH2B2,F2RL1,ITPK1,P2RX4,P2RX7,PRKACG,MICAL1,PAPSS2,IL6,RHOB,PIK3CD,PRKCA,VAV1,VAV2,CD40,ACVRL1,SCRIB,SPARC,SCARB1,MUSTN1,BAX,MCAM,ACTB,INSL3,GRIN2C,CCR2,ZFP36,NRP1
GO:0043393	regulation of protein binding	1.90857	0.0245665	1.60966	TMC8,CTSZ,DISC1,BAX,PLK2,AMFR,APP,LRP1,TCF7L2,NRP1,HSPA5,ID1
GO:0048588	developmental cell growth	1.90857	0.0245665	1.60966	SEMA3G,DISC1,TRPV2,APP,FGF13,ULK2,PLXNA1,VEGFA,NRP1,SLIT1,SLIT3,TMEM108
GO:0072676	lymphocyte migration	2.44449	0.0246093	1.6089	PIK3CD,CCR2,CCL19,STK10,GCSAM,PYCARD,APP
GO:0097529	myeloid leukocyte migration	1.97432	0.0246133	1.60883	CCL19,IL6,PTPRO,PIK3CD,CMKLR1,CSF3R,PREX1,VAV1,VEGFA,CD74,CCR2
GO:0002720	positive regulation of cytokine production involved in immune response	3.56973	0.0248833	1.60409	F2RL1,CD74,NLRP3,IL6
GO:0098815	modulation of excitatory postsynaptic potential	3.56973	0.0248833	1.60409	DLG4,STX1A,APP,TMEM108
GO:1900744	regulation of p38MAPK cascade	3.56973	0.0248833	1.60409	SASH1,GADD45B,VEGFA,PER1
GO:0051924	regulation of calcium ion transport	1.84804	0.0250022	1.60202	P2RX4,P2RX7,CD4,DMD,SLC8A1,MYO5A,NTSR1,GPER1,BAX,WFS1,TRPV2,GPR35,CACNA2D1
GO:0010632	regulation of epithelial cell migration	1.89917	0.0254042	1.59509	SASH1,RHOB,PRKCA,SPARC,VEGFA,NRP1,SCARB1,ACVRL1,INSL3,SH3BP1,P2RX4,CD40
GO:0042100	B cell proliferation	2.4182	0.0259267	1.58625	CD180,BAX,TNFRSF21,CDKN1A,CD40,CD74,SHB
GO:0014015	positive regulation of gliogenesis	2.97477	0.0259459	1.58593	SPINT1,RNF112,IL6ST,APP,CCR2
GO:0032652	regulation of interleukin-1 production	2.64062	0.0260006	1.58502	HAVCR2,IL1R2,NLRP3,P2RX7,PYCARD,CCL19
GO:0070664	negative regulation of leukocyte proliferation	2.64062	0.0260006	1.58502	TNFRSF21,VSIG4,CLEC4G,NDFIP1,MAD1L1,HAVCR2
GO:0003014	renal system process	2.25456	0.0260342	1.58446	UTS2,ADCY9,MYO5B,PRKACG,WFS1,PTPRO,MCAM,F2RL1
GO:0019751	polyol metabolic process	2.25456	0.0260342	1.58446	MOGAT1,GALK1,ITPK1,GPER1,PLD4,PLCB2,PLCB3,NTSR1
GO:0099565	chemical synaptic transmission, postsynaptic	2.25456	0.0260342	1.58446	GRIN2C,P2RX4,P2RX7,NTSR1,APP,TMEM108,DLG4,STX1A
GO:0009888	tissue development	1.2459	0.0260577	1.58406	EDNRA,VEGFA,NRP1,SPRY1,RARA,MYC,DUSP2,DUSP5,HAND1,SCRIB,PLXNB2,SPINT1,ST14,ID1,MUSTN1,ADAMTSL4,HYDIN,ACVRL1,FLNB,FOSL2,CTDNEP1,VAMP5,AGPAT2,EVPLL,ZNF703,ITPK1,CLEC3B,PKDCC,P2RX7,SLC8A1,CES1,FN3K,KRTAP5-6,KRTAP1-5,TRPS1,FERD3L,BAX,NUPR1,ASB2,SH3BP1,CTSV,ZFP36,VDR,JUNB,ASTN2,MYO5A,AKAP13,SIK1,AP2S1,AP2A2,CTSZ,IL6,ADAMTSL2,PRKX,CDKN1A,PTK6,CSF1R,SLC25A25,PLXNA1,SOCS3,ASCL2,ZFAT,F2RL1,PDE2A,RHOB,MTSS…
GO:0018108	peptidyl-tyrosine phosphorylation	1.6278	0.0261845	1.58196	APP,SHC1,PTK6,CSF1R,IL6,IL6ST,PARP14,SOCS3,CD40,VEGFA,LRRK1,NRP1,CD4,CD74,SRCIN1,EPHA8,EPHB2,MAP2K3,PKDCC
GO:0002429	immune response-activating cell surface receptor signaling pathway	1.58375	0.0262094	1.58154	NFKBIA,PRKACG,CARD9,TNFRSF21,HLA-DQB1,HLA-DQB2,HLA-DRA,HLA-DRB1,HLA-DRB3,HLA-DRB4,HLA-DRB5,PIK3CD,PAG1,SHB,CD4,ACTB,VAV1,VAV2,GCSAM,LILRB4,BAX
GO:0009595	detection of biotic stimulus	4.58965	0.0262866	1.58027	CD1D,SCARB1,NLRP3
GO:0042094	interleukin-2 biosynthetic process	4.58965	0.0262866	1.58027	CARD9,ZFP36,CD4
GO:0043496	regulation of protein homodimerization activity	4.58965	0.0262866	1.58027	HSPA5,ID1,BAX
GO:0045187	regulation of circadian sleep/wake cycle, sleep	4.58965	0.0262866	1.58027	IL6,UTS2,HCRTR1
GO:0046697	decidualization	4.58965	0.0262866	1.58027	CTSV,JUNB,VDR
GO:0060713	labyrinthine layer morphogenesis	4.58965	0.0262866	1.58027	SPINT1,SOCS3,ST14
GO:0070498	interleukin-1-mediated signaling pathway	4.58965	0.0262866	1.58027	IL6,IL1R2,RPS6KA4
GO:1901798	positive regulation of signal transduction by p53 class mediator	4.58965	0.0262866	1.58027	PMAIP1,ZNF385A,CDK5RAP3
GO:0060078	regulation of postsynaptic membrane potential	2.12609	0.0264417	1.57771	GRIN2C,P2RX4,P2RX7,NTSR1,APP,TMEM108,DLG4,STX1A,SLC8A1
GO:0070201	regulation of establishment of protein localization	1.40023	0.0264589	1.57743	F2RL1,NFKBIA,PRKCA,STX1A,GPER1,PFKFB2,TCF7L2,CDKN1A,PDE2A,PARP10,IL6,BCL3,APP,CCL19,NLRP3,PKDCC,UTS2,STXBP5L,PAM,SRCIN1,IL1R2,RPH3AL,IRF3,P2RX7,PYCARD,CD40,LRP1,NDFIP1,PIM3,CSF1R,PLK3,OAZ2,PMAIP1,BMF,HAVCR2,TNFRSF21
GO:0060429	epithelium development	1.31607	0.0267043	1.57342	EDNRA,VEGFA,NRP1,SPRY1,RARA,MYC,SCRIB,PLXNB2,SPINT1,ST14,ID1,HAND1,ADAMTSL4,HYDIN,FLNB,FOSL2,ITPK1,CES1,FN3K,KRTAP5-6,KRTAP1-5,FERD3L,BAX,ZNF703,ACVRL1,SH3BP1,CTSV,ZFP36,VDR,ASTN2,MYO5A,AP2S1,AP2A2,CTSZ,IL6,ADAMTSL2,PRKX,CDKN1A,PTK6,CSF1R,PLXNA1,SOCS3,F2RL1,PDE2A,RHOB,MTSS1,KIF26B,PTPRO,NPHS2,SAPCD2,TJP2
GO:2001242	regulation of intrinsic apoptotic signaling pathway	2.0206	0.027202	1.5654	ZNF385A,CD74,TMEM161A,ACKR3,WFS1,PMAIP1,PTTG1IP,BAX,BMF,PYCARD
GO:0002707	negative regulation of lymphocyte mediated immunity	3.47325	0.027234	1.56489	CLEC4G,HAVCR2,CLEC12B,NDFIP1
GO:0032731	positive regulation of interleukin-1 beta production	3.47325	0.027234	1.56489	NLRP3,PYCARD,P2RX7,CCL19
GO:0034405	response to fluid shear stress	3.47325	0.027234	1.56489	MTSS1,ASS1,P2RX4,P2RX7
GO:0043954	cellular component maintenance	3.47325	0.027234	1.56489	CSF1R,F2RL1,RAB3A,MTHFR
GO:1902229	regulation of intrinsic apoptotic signaling pathway in response to DNA damage	3.47325	0.027234	1.56489	ZNF385A,CD74,TMEM161A,ACKR3
GO:0050715	positive regulation of cytokine secretion	2.23496	0.0272501	1.56463	F2RL1,P2RX7,NLRP3,PYCARD,CCL19,CSF1R,HAVCR2,IRF3
GO:1903555	regulation of tumor necrosis factor superfamily cytokine production	2.23496	0.0272501	1.56463	ZFP36,RARA,HAVCR2,PYCARD,CCL19,CARD9,CCR2,BCL3
GO:0022600	digestive system process	2.39248	0.0272915	1.56397	SLC26A6,VDR,TJP2,SCARB1,TIFAB,SLC2A5,TYMP
GO:1902905	positive regulation of supramolecular fiber organization	1.94177	0.0273782	1.5626	F2RL1,CDC42EP2,CDC42EP1,PYCARD,PSRC1,ID1,SORBS3,NRP1,ARHGEF10,COLGALT1,APP
GO:0060341	regulation of cellular localization	1.37538	0.0274639	1.56124	GPER1,STX1A,NFKBIA,P2RX4,P2RX7,CD4,DMD,SLC8A1,MYO5A,RAB3A,CDKN1A,PDE2A,PARP10,IL6,BCL3,APP,CCL19,NLRP3,PKDCC,HMOX1,NUP214,TCF7L2,SYN1,NTSR1,BAX,PIM3,MAD1L1,PLK3,OAZ2,LILRB4,CDK5RAP3,PMAIP1,BMF,EPHB2,LRP1,ZFP36,SAPCD2,EPB41L2,ASTN2
GO:0061351	neural precursor cell proliferation	2.11057	0.0275539	1.55982	DISC1,VEGFA,PLXNB2,DAGLA,ATF5,FGF13,FOXO1,SPINT1,CTSZ
GO:0034644	cellular response to UV	2.60494	0.0275792	1.55942	INO80,CDKN1A,MYC,TMEM161A,BAX,BMF
GO:0007015	actin filament organization	1.64289	0.0276286	1.55864	ESPN,MICAL1,SSH2,PREX1,CORO7,PLEKHG2,SH3BP1,F2RL1,CDC42EP2,CDC42EP1,PYCARD,ID1,ASAP3,SORBS3,NRP1,ARHGEF10,SPTBN5,PPARGC1B
GO:0001910	regulation of leukocyte mediated cytotoxicity	2.92069	0.027836	1.55539	P2RX7,HAVCR2,CLEC12B,VAV1,F2RL1
GO:0007405	neuroblast proliferation	2.92069	0.027836	1.55539	DISC1,VEGFA,FGF13,PLXNB2,DAGLA
GO:0048146	positive regulation of fibroblast proliferation	2.92069	0.027836	1.55539	CDKN1A,UTS2,FOSL2,MYC,CD74
GO:0045893	positive regulation of transcription, DNA-templated	1.28963	0.0280958	1.55136	DUX4,FSTL3,TNIP1,CEBPD,NLRP3,PPARGC1B,CTBP2,CITED4,GLIS3,ETV1,F2RL1,ATF5,FOXO1,FOSB,FOSL2,VENTX,GPER1,APP,IL6,IRF3,IRF5,JUNB,MYC,NFKBIA,NFYC,NR4A2,PER1,INO80,ZNF821,ZFAT,ZNF462,RARA,BCL3,CSRNP1,LPIN3,TBL1X,TCF7L2,TRPS1,VDR,VEGFA,TFEB,CSRNP3,CDK5RAP3,DOT1L,FUBP3,RPS6KA4,ACVRL1,HAND1,CD40,HSPA5,MAP2K3,SHC1,MYRF,PTGES2,PSRC1,CD4,CD74
GO:1903508	positive regulation of nucleic acid-templated transcription	1.28963	0.0280958	1.55136	ATF5,FOXO1,IL6,MYC,MAP2K3,RARA,BCL3,SHC1,TBL1X,MYRF,PTGES2,PSRC1,FUBP3,CD4,ACVRL1,CD74,DUX4,FSTL3,TNIP1,CEBPD,NLRP3,PPARGC1B,CTBP2,CITED4,GLIS3,ETV1,F2RL1,FOSB,FOSL2,VENTX,GPER1,APP,IRF3,IRF5,JUNB,NFKBIA,NFYC,NR4A2,PER1,INO80,ZNF821,ZFAT,ZNF462,CSRNP1,LPIN3,TCF7L2,TRPS1,VDR,VEGFA,TFEB,CSRNP3,CDK5RAP3,DOT1L,RPS6KA4,HAND1,CD40,HSPA5
GO:0018212	peptidyl-tyrosine modification	1.61488	0.0281027	1.55125	APP,SHC1,PTK6,CSF1R,EPHA8,EPHB2,MAP2K3,PKDCC,IL6,IL6ST,PARP14,SOCS3,CD40,VEGFA,LRRK1,NRP1,CD4,CD74,SRCIN1
GO:0002793	positive regulation of peptide secretion	1.77081	0.0282678	1.54871	F2RL1,GPER1,PFKFB2,TCF7L2,RPH3AL,STXBP5L,IRF3,P2RX7,NLRP3,PYCARD,CCL19,IL6,CSF1R,HAVCR2
GO:0042063	gliogenesis	1.77081	0.0282678	1.54871	APP,LRP1,ASCL2,MYRF,SRGAP2,DISC1,ADAM22,ARHGEF10,SCRIB,SPINT1,RNF112,IL6ST,TNFRSF21,CCR2
GO:0030098	lymphocyte differentiation	1.66515	0.0283799	1.54699	PIK3CD,BCL3,CMTM7,BAX,PREX1,VAV1,CD4,CD1D,CD74,TNFSF9,LILRB4,NDFIP1,SHB,CCL19,NLRP3,IL6,RARA
GO:1902680	positive regulation of RNA biosynthetic process	1.28872	0.0284311	1.54621	ATF5,FOXO1,IL6,MYC,MAP2K3,RARA,BCL3,SHC1,TBL1X,MYRF,PTGES2,PSRC1,FUBP3,CD4,ACVRL1,CD74,DUX4,FSTL3,TNIP1,CEBPD,NLRP3,PPARGC1B,CTBP2,CITED4,GLIS3,ETV1,F2RL1,FOSB,FOSL2,VENTX,GPER1,APP,IRF3,IRF5,JUNB,NFKBIA,NFYC,NR4A2,PER1,INO80,ZNF821,ZFAT,ZNF462,CSRNP1,LPIN3,TCF7L2,TRPS1,VDR,VEGFA,TFEB,CSRNP3,CDK5RAP3,DOT1L,RPS6KA4,HAND1,CD40,HSPA5
GO:0006464	cellular protein modification process	1.14965	0.0290463	1.53691	CDKN1A,CDK5RAP3,DLG4,DUSP5,FGF13,GFRA2,GRIN2C,MYC,SPTBN5,MAP2K3,SHC1,ZFP36,MAPKAPK3,KSR1,GADD45B,MAP3K6,P2RX7,CD74,DUSP2,SASH1,AMFR,ASB2,TRIM36,FKBP11,PLXNB2,EPHB2,MICAL1,CSF1R,PROM2,GPER1,APP,VEGFA,CD4,CD40,KLHDC7B,RNF175,KLHL30,TULP4,TRIM11,UBE3B,SOCS3,TRIM41,PLK2,AKAP13,PLK3,SIK1,ADCK5,PIM3,PDK4,PIK3CD,PRKACG,PRKCA,ADCK1,PTK6,RARA,STK10,LRRK1,RPS6KA4,ACVRL1,TRIB1,IL6,DBNDD2,PREX1,SHB,CTDNEP1,P…
GO:0036211	protein modification process	1.14965	0.0290463	1.53691	CDKN1A,CDK5RAP3,DLG4,DUSP5,FGF13,GFRA2,GRIN2C,MYC,SPTBN5,MAP2K3,SHC1,ZFP36,MAPKAPK3,KSR1,GADD45B,MAP3K6,P2RX7,CD74,DUSP2,SASH1,AMFR,ASB2,TRIM36,FKBP11,PLXNB2,EPHB2,MICAL1,CSF1R,PROM2,GPER1,APP,VEGFA,CD4,CD40,KLHDC7B,RNF175,KLHL30,TULP4,TRIM11,UBE3B,SOCS3,TRIM41,NAGPA,PLK2,AKAP13,PLK3,SIK1,ADCK5,PIM3,PDK4,PIK3CD,PRKACG,PRKCA,ADCK1,PTK6,RARA,STK10,LRRK1,RPS6KA4,ACVRL1,TRIB1,IL6,DBNDD2,PREX1,SHB,CTD…
GO:0035710	CD4-positive, alpha-beta T cell activation	2.5702	0.0292198	1.53432	BCL3,SHB,CCL19,NLRP3,IL6,RARA
GO:0050920	regulation of chemotaxis	1.92067	0.0293416	1.53252	F2RL1,IL6,CMKLR1,CCR2,VEGFA,PLXNA1,NRP1,CCL19,CD74,PTPRO,P2RX4
GO:0032469	endoplasmic reticulum calcium ion homeostasis	4.38103	0.0297509	1.5265	BAX,APP,WFS1
GO:0032616	interleukin-13 production	4.38103	0.0297509	1.5265	NLRP3,RARA,TNFRSF21
GO:0032753	positive regulation of interleukin-4 production	4.38103	0.0297509	1.5265	NLRP3,RARA,HAVCR2
GO:0060445	branching involved in salivary gland morphogenesis	4.38103	0.0297509	1.5265	PLXNA1,NRP1,IL6
GO:0002700	regulation of production of molecular mediator of immune response	2.19675	0.0297991	1.5258	F2RL1,HMOX1,NDFIP1,IL27RA,CD40,IL6,CD74,NLRP3
GO:0070555	response to interleukin-1	2.19675	0.0297991	1.5258	RPS6KA4,PYCARD,IL6,CCL19,CD40,IL1R2,MTHFR,PRKCA
GO:0070588	calcium ion transmembrane transport	1.68538	0.0298053	1.52571	DMD,SLC8A1,MYO5A,P2RX7,CCL19,TRPM2,NTSR1,GPER1,BAX,CACNA2D1,GRIN2C,GPR35,SLC25A25,PDE2A,TRPV2,CACNA2D3
GO:0032370	positive regulation of lipid transport	2.86853	0.0298113	1.52562	LRP1,NFKBIA,P2RX4,P2RX7,NTSR1
GO:0034381	plasma lipoprotein particle clearance	2.86853	0.0298113	1.52562	AP2S1,AP2A2,HMOX1,SCARB1,APOBR
GO:0046637	regulation of alpha-beta T cell differentiation	2.86853	0.0298113	1.52562	SHB,CCL19,NLRP3,IL6,RARA
GO:0008104	protein localization	1.19806	0.0299068	1.52423	NFKBIA,BCL3,PMAIP1,BAX,BMF,NLRP3,F2RL1,PTTG1IP,NUP214,GIPC1,TRPS1,CHMP4B,NAGPA,PDE2A,TBC1D8,AP2S1,AP2A2,AP1B1,RHOB,TBC1D14,STX1A,SNX27,RPH3AL,CD74,FLNB,TOB1,PRKCA,TVP23A,ID1,ASTN2,COG4,SNX30,MYO5B,RAB24,RAB3A,RAB3IL1,RRBP1,ZMAT3,CORO7,FAM160A2,PKDCC,STXBP5L,PLEKHM1,MYO5A,TOMM40L,GPER1,PFKFB2,TCF7L2,CD4,CDKN1A,PARP10,IL6,TCIRG1,CTDNEP1,DMD,DLG4,HSPA5,PACSIN2,APP,CCL19,LRP1,VAMP5,SCRIB,ITGAL,CEP55,…
GO:0001894	tissue homeostasis	1.85351	0.0299089	1.5242	ACTB,CHMP4B,VEGFA,CSF1R,PDK4,LRRK1,IL6,P2RX7,PPARGC1B,PLEKHM1,BAX,P2RX4
GO:0051046	regulation of secretion	1.41804	0.0301656	1.52049	GPER1,STX1A,F2RL1,CD74,UTS2,PRKCA,NTSR1,P2RX7,STXBP5L,RPH3AL,RAB3A,PFKFB2,TCF7L2,P2RX4,HMOX1,CCR2,IL6,SYN1,PAM,SRCIN1,IL1R2,NLRP3,IRF3,PYCARD,CCL19,CD40,PIM3,CSF1R,MICAL1,HAVCR2,TIFAB,TNFRSF21
GO:0008154	actin polymerization or depolymerization	1.91029	0.0303603	1.51769	MICAL1,SSH2,PREX1,CORO7,PLEKHG2,SH3BP1,F2RL1,CDC42EP2,CDC42EP1,PYCARD,SPTBN5
GO:0046058	cAMP metabolic process	1.98318	0.0304093	1.51699	ADCY9,PDE2A,PDE4A,EDNRA,PRKCA,CCR2,GPER1,SSTR4,PTGIR,WFS1
GO:0030516	regulation of axon extension	2.53638	0.0309233	1.50971	SEMA3G,DISC1,TRPV2,PLXNA1,VEGFA,NRP1
GO:1903901	negative regulation of viral life cycle	2.53638	0.0309233	1.50971	TNIP1,IFITM3,IFITM2,OAS1,PARP10,TRIM11
GO:1905954	positive regulation of lipid localization	2.53638	0.0309233	1.50971	LRP1,NFKBIA,SCARB1,P2RX4,P2RX7,NTSR1
GO:0001508	action potential	2.06534	0.0310875	1.50741	GPER1,P2RX4,DMD,ATP1A1,CACNA2D1,SLC8A1,NTSR1,FGF13,GPR35
GO:1901342	regulation of vasculature development	1.6744	0.0313807	1.50334	SPARC,CCR2,HMOX1,ID1,IL6,UTS2,SASH1,RHOB,PRKCA,RRAS,VEGFA,TNFSF12,ACVRL1,CD40,NRP1,GPER1
GO:1903531	negative regulation of secretion by cell	1.90002	0.031404	1.50301	HMOX1,CCR2,UTS2,STXBP5L,IL6,SRCIN1,IL1R2,NLRP3,PIM3,F2RL1,TNFRSF21
GO:0051223	regulation of protein transport	1.39507	0.0318362	1.49708	F2RL1,NFKBIA,PRKCA,STX1A,GPER1,PFKFB2,TCF7L2,CDKN1A,PDE2A,PARP10,IL6,BCL3,APP,CCL19,NLRP3,PKDCC,UTS2,STXBP5L,PAM,SRCIN1,IL1R2,RPH3AL,IRF3,P2RX7,PYCARD,CD40,LRP1,NDFIP1,PIM3,CSF1R,PLK3,OAZ2,HAVCR2,TNFRSF21
GO:0045444	fat cell differentiation	1.83586	0.031863	1.49671	FOXO1,GPER1,IL6,CMKLR1,ZNF385A,ZFP36,CTBP2,CEBPD,ATF5,GRK5,NR4A2,TCF7L2
GO:2000021	regulation of ion homeostasis	1.83586	0.031863	1.49671	UTS2,NTSR1,P2RX4,P2RX7,CD4,DMD,SLC8A1,MYO5A,CCL19,TRPM2,GPER1,BAX
GO:0001836	release of cytochrome c from mitochondria	2.81821	0.0318727	1.49658	GPER1,PYCARD,PMAIP1,BAX,BMF
GO:0045926	negative regulation of growth	1.78486	0.0319212	1.49592	CDKN1A,SLIT3,PPP1R9B,PSRC1,ACVRL1,SEMA3G,FGF13,ULK2,NRP1,MT1B,MT1E,MT2A,PTK6
GO:0071840	cellular component organization or biogenesis	1.10749	0.0319598	1.4954	TYMP,PIF1,BOP1,GNL1,ATG101,MYC,INO80,SMC1A,SPRY1,SAPCD2,TUBG1,DISC1,DNM1P46,RAD51D,RAD23B,P2RX7,PTPRO,VDR,OGFR,TMC8,CLSTN1,PPP1R9B,TPPP3,PSRC1,NAV1,CMTM8,MARVELD1,MYOF,PMAIP1,BAX,BMF,SRPX,ID1,DLG4,VEGFA,PRKCA,HLA-DMA,HLA-DRA,HLA-DRB1,SRGAP2,FLNB,ESPN,MICAL1,CDC42EP2,PACSIN2,FGD4,FGD5,FGD2,IQSEC2,DAAM2,SPTBN5,SSH2,MTSS1,CNN2,DMD,GPR35,SH3KBP1,VAMP5,ZNF462,MBD3,DOT1L,NUPR1,DLGAP3,TAPBP,TSPAN4,CD40,…
GO:0050804	modulation of chemical synaptic transmission	1.66896	0.0321911	1.49226	GPER1,STX1A,RAB3A,EPHB2,UTS2,SYN1,GIPC1,PLK2,RARA,DLG4,APP,CLSTN1,DISC1,NTSR1,TMEM108,PPP1R9B
GO:0030182	neuron differentiation	1.3004	0.0322246	1.49181	APP,RAB3A,CSF1R,EPHA8,EPHB2,ETV1,GFRA2,SH3KBP1,SPTBN5,PIK3CD,PRKCA,PTPRO,SHC1,SLIT1,SLIT3,NRP1,NRXN3,PLXNB2,HSPA5,IL6,PTK6,CTSZ,LRP1,PMP22,PLXNA1,DISC1,ATF5,NR4A2,SEMA3G,MAP4,DBNDD2,TMEM108,UNC5B,VEGFA,CDK5RAP3,FUOM,EIF4G1,RARA,RNF112,TRPV2,TBCD,FGF13,ULK2,SRGAP2,SSH2,PREX1,ID1,SCRIB,DLG4,PLK2,SRCIN1
GO:0001659	temperature homeostasis	3.29513	0.0323212	1.49051	SLC27A1,FOXO1,NTSR1,TRPM2
GO:0001764	neuron migration	2.05069	0.0323323	1.49036	NRP1,DISC1,VEGFA,PLXNB2,SRGAP2,FGF13,NR4A2,BAX,NAV1
GO:0071383	cellular response to steroid hormone stimulus	1.73662	0.0325777	1.48708	GPER1,PPARGC1B,ZNF366,NR4A2,RARA,VDR,SSTR4,ZFP36,EIF4EBP1,FOXO1,IL6,AKAP13,PER1,ATP1A1
GO:0061024	membrane organization	1.36407	0.0326138	1.4866	CMTM8,MARVELD1,MYOF,PMAIP1,BAX,BMF,DNM1P46,VAMP5,P2RX7,SH3BP1,CTDNEP1,MTSS1,PRKCA,NUP214,IZUMO1R,CD4,GPER1,TBC1D8,TBC1D14,CHMP4B,STX1A,RAB3A,MYRF,ATP10A,CTSZ,SYNGR2,F2RL1,PACSIN2,DLG4,SCRIB,TAPBP,AP2S1,AP2A2,EPN2,FCHO1,EPN1,SH3KBP1,ACTB
GO:0051279	regulation of release of sequestered calcium ion into cytosol	2.50344	0.0326904	1.48558	DMD,SLC8A1,MYO5A,NTSR1,GPER1,BAX
GO:0060249	anatomical structure homeostasis	1.58552	0.0329886	1.48164	RAD51D,PIF1,P2RX4,ACTB,MYC,PKIB,CHMP4B,VEGFA,CSF1R,PDK4,LRRK1,IL6,P2RX7,PPARGC1B,PLEKHM1,DMD,GAA,BAX,HAAO
GO:0001783	B cell apoptotic process	4.19055	0.0334436	1.47569	BAX,CD74,TNFRSF21
GO:0008045	motor neuron axon guidance	4.19055	0.0334436	1.47569	PLXNA1,NRP1,SLIT1
GO:0031579	membrane raft organization	4.19055	0.0334436	1.47569	CMTM8,MARVELD1,PACSIN2
GO:0042749	regulation of circadian sleep/wake cycle	4.19055	0.0334436	1.47569	UTS2,HCRTR1,IL6
GO:0042832	defense response to protozoan	4.19055	0.0334436	1.47569	IL6,BCL3,CD40
GO:1900101	regulation of endoplasmic reticulum unfolded protein response	4.19055	0.0334436	1.47569	BAX,HSPA5,WFS1
GO:2001267	regulation of cysteine-type endopeptidase activity involved in apoptotic signaling pathway	4.19055	0.0334436	1.47569	BAX,TNFRSF10B,TNFRSF10A
GO:0043280	positive regulation of cysteine-type endopeptidase activity involved in apoptotic process	2.14184	0.0339228	1.46951	NLRP3,PYCARD,PMAIP1,BAX,TNFRSF10B,TNFRSF10A,GPER1,MYC
GO:0051726	regulation of cell cycle	1.30799	0.0339978	1.46855	DOT1L,ZFYVE19,CDKN1A,CDK5RAP3,PLK2,PLK3,ZNF385A,BAX,GAS2L1,MYC,TCF7L2,PPP1R9B,MAD1L1,SIK1,PIM3,MAP2K3,STK10,CEP164,TUBG1,INO80,CHMP4B,GPER1,APP,GIPC1,SMC1A,PSRC1,NUPR1,RHOB,PTK6,RARA,SCRIB,EIF4EBP1,PRKCA,SHB,ATF5,PIWIL2,DUX4,RNF112,EIF4G1,CDK2AP2,BOP1,GRK5,JUNB,GADD45B,TRIM36,RAD51D,ZNF703,NUP214
GO:0043124	negative regulation of I-kappaB kinase/NF-kappaB signaling	2.76962	0.0340211	1.46825	NFKBIA,NLRP3,TNIP1,PYCARD,PER1
GO:0050673	epithelial cell proliferation	1.60193	0.0341971	1.46601	HMOX1,PRKX,SCARB1,ACVRL1,SPARC,PRKCA,VEGFA,TNFSF12,NRP1,ZFP36,VDR,BAX,ZNF703,ID1,IL6,MYC,MTSS1,COL8A2
GO:0071260	cellular response to mechanical stimulus	2.47135	0.0345218	1.46191	CNN2,ATP1A1,PDE2A,TNFRSF10B,TNFRSF10A,CD40
GO:0060627	regulation of vesicle-mediated transport	1.52001	0.0345406	1.46167	DLG4,VEGFA,STX1A,STXBP5L,RPH3AL,PACSIN2,AP2S1,TBC1D8,TBC1D14,RAB3A,PKDCC,HMOX1,CCR2,F2RL1,LRP1,CCL19,PROM2,SCARB1,PYCARD,MICAL1,SYN1,NRP1
GO:0090257	regulation of muscle system process	1.76227	0.0348424	1.45789	ANXA6,AKAP13,IL6ST,PRKCA,P2RX4,DMD,SLC8A1,UTRN,ATP1A1,GPER1,FGF13,TIFAB,FOXO1
GO:1901184	regulation of ERBB signaling pathway	2.27164	0.0348479	1.45782	APP,SHC1,SPRY1,EPN1,SH3KBP1,GPER1,PTK6
GO:0045773	positive regulation of axon extension	3.21275	0.0350591	1.4552	VEGFA,NRP1,DISC1,TRPV2
GO:0050706	regulation of interleukin-1 beta secretion	3.21275	0.0350591	1.4552	NLRP3,PYCARD,P2RX7,CCL19
GO:0009135	purine nucleoside diphosphate metabolic process	2.12413	0.0353792	1.45125	PFKFB2,NUP214,P2RX7,DLG4,SCRIB,MPP3,TJP2,GALK1
GO:0009179	purine ribonucleoside diphosphate metabolic process	2.12413	0.0353792	1.45125	PFKFB2,NUP214,P2RX7,DLG4,SCRIB,MPP3,TJP2,GALK1
GO:1902041	regulation of extrinsic apoptotic signaling pathway via death domain receptors	2.72267	0.0362572	1.44061	HMOX1,TNFRSF10B,TNFRSF10A,PMAIP1,TMC8
GO:0043406	positive regulation of MAP kinase activity	1.71021	0.0363548	1.43944	GADD45B,MAP3K6,DUSP5,P2RX7,MAP2K3,SHC1,MAPKAPK3,CD74,CCL19,FGD2,SASH1,AKAP13,VEGFA,CD40
GO:0046634	regulation of alpha-beta T cell activation	2.44007	0.036418	1.43868	SHB,CCL19,NLRP3,IL6,RARA,CCR2
GO:1902850	microtubule cytoskeleton organization involved in mitosis	2.10672	0.0368774	1.43324	SPRY1,SAPCD2,PLK2,MAP4,PSRC1,ARHGEF10,CHMP4B,SMC1A
GO:0002468	dendritic cell antigen processing and presentation	6.42551	0.0368775	1.43324	CCL19,CD74
GO:0002887	negative regulation of myeloid leukocyte mediated immunity	6.42551	0.0368775	1.43324	HMOX1,CCR2
GO:0009629	response to gravity	6.42551	0.0368775	1.43324	SPARC,STX1A
GO:0032957	inositol trisphosphate metabolic process	6.42551	0.0368775	1.43324	GPER1,ITPK1
GO:0035376	sterol import	6.42551	0.0368775	1.43324	STARD5,SCARB1
GO:0036005	response to macrophage colony-stimulating factor	6.42551	0.0368775	1.43324	CSF1R,PDE2A
GO:0036006	cellular response to macrophage colony-stimulating factor stimulus	6.42551	0.0368775	1.43324	CSF1R,PDE2A
GO:0036500	ATF6-mediated unfolded protein response	6.42551	0.0368775	1.43324	HSPA5,WFS1
GO:0042759	long-chain fatty acid biosynthetic process	6.42551	0.0368775	1.43324	MYO5A,QKI
GO:0045217	cell-cell junction maintenance	6.42551	0.0368775	1.43324	CSF1R,F2RL1
GO:0045602	negative regulation of endothelial cell differentiation	6.42551	0.0368775	1.43324	ID1,ACVRL1
GO:0045837	negative regulation of membrane potential	6.42551	0.0368775	1.43324	PMAIP1,IL6
GO:0048143	astrocyte activation	6.42551	0.0368775	1.43324	APP,LRP1
GO:0051665	membrane raft localization	6.42551	0.0368775	1.43324	CMTM8,MARVELD1
GO:0060600	dichotomous subdivision of an epithelial terminal unit	6.42551	0.0368775	1.43324	PLXNA1,NRP1
GO:0070102	interleukin-6-mediated signaling pathway	6.42551	0.0368775	1.43324	IL6,IL6ST
GO:0070508	cholesterol import	6.42551	0.0368775	1.43324	STARD5,SCARB1
GO:0071436	sodium ion export	6.42551	0.0368775	1.43324	ATP1A1,SLC8A1
GO:0072584	caveolin-mediated endocytosis	6.42551	0.0368775	1.43324	PROM2,PACSIN2
GO:1902337	regulation of apoptotic process involved in morphogenesis	6.42551	0.0368775	1.43324	BAX,VDR
GO:1902668	negative regulation of axon guidance	6.42551	0.0368775	1.43324	NRP1,PTPRO
GO:1903025	regulation of RNA polymerase II regulatory region sequence-specific DNA binding	6.42551	0.0368775	1.43324	ID1,HAND1
GO:2000551	regulation of T-helper 2 cell cytokine production	6.42551	0.0368775	1.43324	NLRP3,IL6
GO:2001198	regulation of dendritic cell differentiation	6.42551	0.0368775	1.43324	TMEM176B,TMEM176A
GO:0003071	renal system process involved in regulation of systemic arterial blood pressure	4.01594	0.0373625	1.42756	PTPRO,F2RL1,UTS2
GO:0030318	melanocyte differentiation	4.01594	0.0373625	1.42756	MYO5A,MREG,USP13
GO:0032461	positive regulation of protein oligomerization	4.01594	0.0373625	1.42756	BMF,PMAIP1,BAX
GO:0048668	collateral sprouting	4.01594	0.0373625	1.42756	APP,FGF13,ULK2
GO:1904646	cellular response to amyloid-beta	4.01594	0.0373625	1.42756	APP,LRP1,CACNA2D1
GO:2000191	regulation of fatty acid transport	4.01594	0.0373625	1.42756	P2RX4,P2RX7,NTSR1
GO:2000406	positive regulation of T cell migration	4.01594	0.0373625	1.42756	CCR2,PYCARD,APP
GO:0046328	regulation of JNK cascade	1.91235	0.0376078	1.42472	CCL19,MAP3K6,FGD2,SASH1,F2RL1,PER1,PYCARD,APP,GADD45B,CARD9
GO:0051093	negative regulation of developmental process	1.349	0.0376213	1.42457	ASCL2,NFKBIA,CTSZ,LRP1,PMP22,PTPRO,SPARC,CCR2,SEMA3G,RARA,TNFRSF21,CD74,FOXO1,GPER1,IL6,ID1,ACVRL1,ZFP36,MYC,TRIB1,FUOM,APP,TOB1,FSTL3,LILRB4,NDFIP1,FGF13,ULK2,NRP1,TRIM11,EPHB2,SLIT1,PLK2,SHB,TMEM176B,TMEM176A,TJP2,SRGAP2
GO:0007610	behavior	1.4502	0.0377829	1.4227	EIF4G1,APP,EPHB2,ZNF385A,AMFR,GM2A,DLG4,FGF13,NTSR1,NRXN3,PLK2,GAA,ESPN,HCRTR1,TAS2R5,ETV1,NR4A2,ADAM22,UTS2,TIFAB,MYO5A,WFS1,MMP17,IL6,FUOM,RXFP4
GO:0001961	positive regulation of cytokine-mediated signaling pathway	3.13439	0.0379275	1.42105	IRF3,PARP14,AGPAT2,CD74
GO:0032459	regulation of protein oligomerization	3.13439	0.0379275	1.42105	TMC8,PMAIP1,BAX,BMF
GO:0050792	regulation of viral process	1.84064	0.0382072	1.41786	IFITM3,ZFP36,TRIM11,TRIM14,TNIP1,IFITM2,OAS1,PARP10,CD4,CD74,CHMP4B
GO:0043648	dicarboxylic acid metabolic process	2.22666	0.0382232	1.41767	ME1,ADSSL1,ASS1,ALDH1L1,HAAO,MTHFR,SHMT2
GO:0060079	excitatory postsynaptic potential	2.22666	0.0382232	1.41767	APP,TMEM108,DLG4,STX1A,GRIN2C,P2RX4,P2RX7
GO:0030900	forebrain development	1.58004	0.0383105	1.41668	SLC8A1,ZDHHC16,TMEM108,FGF13,RARA,MFSD2A,CSF1R,SRGAP2,NRP1,DISC1,BAX,ATF5,NR4A2,LRP1,EPHB2,SLIT1,APP,SSTR4
GO:0042060	wound healing	1.46034	0.0383426	1.41632	MYOF,HMOX1,SH2B2,F2RL1,ITPK1,P2RX4,P2RX7,PRKACG,MICAL1,PAPSS2,IL6,RHOB,PIK3CD,PRKCA,VAV1,VAV2,CD40,ACVRL1,MUSTN1,MCAM,ACTB,INSL3,SCRIB,SPARC,SCARB1
GO:0009185	ribonucleoside diphosphate metabolic process	2.0896	0.0384176	1.41547	PFKFB2,NUP214,P2RX7,DLG4,SCRIB,MPP3,TJP2,GALK1
GO:0010675	regulation of cellular carbohydrate metabolic process	2.0896	0.0384176	1.41547	PDK4,PMAIP1,FOXO1,GPER1,PFKFB2,SIK1,IL6,NTSR1
GO:0030032	lamellipodium assembly	2.6773	0.0385817	1.41362	SRGAP2,SSH2,SPATA13,PTPRO,VAV2
GO:0031281	positive regulation of cyclase activity	2.6773	0.0385817	1.41362	ADCY9,EDNRA,PRKCA,GPER1,WFS1
GO:0050710	negative regulation of cytokine secretion	2.6773	0.0385817	1.41362	IL1R2,NLRP3,F2RL1,TNFRSF21,IL6
GO:0051349	positive regulation of lyase activity	2.6773	0.0385817	1.41362	ADCY9,EDNRA,PRKCA,GPER1,WFS1
GO:0060135	maternal process involved in female pregnancy	2.6773	0.0385817	1.41362	CTSV,JUNB,VDR,PAM,HAVCR2
GO:1901222	regulation of NIK/NF-kappaB signaling	2.6773	0.0385817	1.41362	TNFRSF10B,TNFRSF10A,SASH1,APP,HAVCR2
GO:0006461	protein complex assembly	1.26789	0.0386952	1.41234	HLA-DMA,HLA-DRA,HLA-DRB1,DNM1P46,TUBG1,TBCD,PREX1,CORO7,STX1A,P2RX7,PLEKHG2,CDC42EP2,CDC42EP1,PYCARD,PSRC1,EIF4EBP1,VEGFA,TMC8,PMAIP1,BAX,BMF,CCDC151,CHMP4B,ANXA6,HMOX1,P2RX4,PAM,SPTBN5,NCLN,DMD,NLRP3,FGF13,TPPP3,CTSZ,COG4,AP2S1,FCHO1,ME1,SHMT2,AMFR,CD74,TRPS1,ACVRL1,TCIRG1,TRIM34,SIGMAR1,EMILIN1,MYC,TCF7L2,EIF4G1,DLG4,NUPR1,DLGAP3,TAPBP,TSPAN4,CD40
GO:0050900	leukocyte migration	1.50065	0.0389031	1.41002	CCL19,TRPM2,CCR2,IL6,PTPRO,PIK3CD,HMOX1,VEGFA,F2RL1,CMKLR1,CSF3R,PREX1,VAV1,CD74,STK10,GCSAM,PYCARD,APP,ITGAL,SHC1,TNFRSF10B,TNFRSF10A
GO:0030814	regulation of cAMP metabolic process	1.98046	0.0390763	1.40809	ADCY9,EDNRA,PRKCA,CCR2,GPER1,SSTR4,PDE2A,PTGIR,WFS1
GO:0070271	protein complex biogenesis	1.267	0.0391304	1.40749	HLA-DMA,HLA-DRA,HLA-DRB1,DNM1P46,DLG4,NUPR1,DLGAP3,TAPBP,TSPAN4,CD40,CD74,TUBG1,TBCD,PREX1,CORO7,STX1A,P2RX7,PLEKHG2,CDC42EP2,CDC42EP1,PYCARD,PSRC1,EIF4EBP1,VEGFA,TMC8,PMAIP1,BAX,BMF,CCDC151,CHMP4B,ANXA6,HMOX1,P2RX4,PAM,SPTBN5,NCLN,DMD,NLRP3,FGF13,TPPP3,CTSZ,COG4,AP2S1,FCHO1,ME1,SHMT2,AMFR,TRPS1,ACVRL1,TCIRG1,TRIM34,SIGMAR1,EMILIN1,MYC,TCF7L2,EIF4G1
GO:0000226	microtubule cytoskeleton organization	1.49747	0.039668	1.40156	SPRY1,SAPCD2,TUBG1,TPPP3,PSRC1,NAV1,FGF13,TRIM36,PLK2,MAP4,CHMP4B,SRGAP2,TBCD,PLK3,CCDC151,ATF5,INO80,ARHGEF10,CDK2AP2,SMC1A,HYDIN,DISC1
GO:0032609	interferon-gamma production	2.20483	0.0399884	1.39807	RARA,HAVCR2,PYCARD,BCL3,CCR2,IL27RA,F2RL1
GO:0046916	cellular transition metal ion homeostasis	2.20483	0.0399884	1.39807	SLC31A1,APP,MT2A,HMOX1,MYC,TTC7A,NDFIP1
GO:0045761	regulation of adenylate cyclase activity	2.37982	0.0404078	1.39353	ADCY9,EDNRA,PRKCA,CCR2,GPER1,WFS1
GO:0070098	chemokine-mediated signaling pathway	2.37982	0.0404078	1.39353	SLIT3,CMKLR1,GPR35,ACKR3,CCL19,CCR2
GO:0006898	receptor-mediated endocytosis	1.59233	0.0406789	1.39063	DLG4,VEGFA,LRP1,ACKR3,CCL19,SCRIB,AP2S1,AP2A2,FCHO1,SSC4D,ARHGAP27,ASGR1,APOBR,SCART1,TMEM108,SPARC,SCARB1
GO:0034105	positive regulation of tissue remodeling	3.05977	0.0409264	1.388	PPARGC1B,PLEKHM1,BAX,VDR
GO:0043551	regulation of phosphatidylinositol 3-kinase activity	3.05977	0.0409264	1.388	EPHA8,CCL19,VAV2,WDR81
GO:0045685	regulation of glial cell differentiation	2.63341	0.0409952	1.38727	SPINT1,RNF112,IL6ST,TNFRSF21,APP
GO:0001562	response to protozoan	3.8553	0.0415053	1.3819	IL6,BCL3,CD40
GO:0002407	dendritic cell chemotaxis	3.8553	0.0415053	1.3819	CCL19,TRPM2,CCR2
GO:0048169	regulation of long-term neuronal synaptic plasticity	3.8553	0.0415053	1.3819	EPHB2,DLG4,APP
GO:0050802	circadian sleep/wake cycle, sleep	3.8553	0.0415053	1.3819	HCRTR1,IL6,UTS2
GO:0060561	apoptotic process involved in morphogenesis	3.8553	0.0415053	1.3819	BAX,VDR,SCRIB
GO:1900745	positive regulation of p38MAPK cascade	3.8553	0.0415053	1.3819	SASH1,GADD45B,VEGFA
GO:2000300	regulation of synaptic vesicle exocytosis	3.8553	0.0415053	1.3819	STX1A,RAB3A,SYN1
GO:1903706	regulation of hemopoiesis	1.50598	0.0415689	1.38123	NDFIP1,RARA,CD74,TNFSF9,LILRB4,SHB,CCL19,NLRP3,IL6,CSF3R,NFKBIA,TRIB1,ZFP36,PRKCA,MYC,CD4,FSTL3,PPARGC1B,TMEM176B,TMEM176A,TJP2
GO:0036230	granulocyte activation	1.47492	0.041575	1.38117	F2RL1,PREX1,CCR2,TCIRG1,AGPAT2,STK11IP,CNN2,CTSZ,AP2A2,ALDH3B1,GAA,GM2A,COMMD9,PYCARD,IMPDH1,ITGAL,RAB24,RAB3A,SLC2A5,STK10,TRPM2,PTGES2,TSPAN14
GO:0030324	lung development	1.8788	0.041616	1.38074	PKDCC,ID1,CTSZ,SPRY1,ADAMTSL2,FSTL3,EIF4EBP1,RAB3A,SPARC,VEGFA
GO:0030799	regulation of cyclic nucleotide metabolic process	1.8788	0.041616	1.38074	ADCY9,EDNRA,PRKCA,CCR2,GPER1,SSTR4,PDE2A,PTGIR,VEGFA,WFS1
GO:0043903	regulation of symbiosis, encompassing mutualism through parasitism	1.76041	0.041797	1.37885	IFITM3,ZFP36,TRIM11,TRIM14,TNIP1,IFITM2,OAS1,PARP10,CD4,CD74,CHMP4B,F2RL1
GO:0014013	regulation of gliogenesis	2.18343	0.0418061	1.37876	ASCL2,SPINT1,RNF112,IL6ST,TNFRSF21,APP,CCR2
GO:0019637	organophosphate metabolic process	1.2851	0.0420732	1.37599	PFKFB2,NUP214,ADSSL1,ADCY9,IMPDH1,PDE2A,PDE4A,AGPAT2,LPCAT4,PLCB2,SLC27A1,LPIN3,AGPAT3,AGPAT4,MFSD2A,PIK3CD,MTMR14,ME1,EDNRA,PRKCA,CCR2,HAAO,GPER1,SCARB1,COASY,TCIRG1,SSTR4,PTGIR,VEGFA,ITPK1,PARP10,WDR81,EPHA8,CCL19,VAV2,PLD4,PLCB3,WFS1,P2RX7,SLC25A25,DLG4,SCRIB,MPP3,TJP2,CSF1R,VAV1,PAPSS2,NTSR1,GALK1
GO:0006919	activation of cysteine-type endopeptidase activity involved in apoptotic process	2.3508	0.0425023	1.37159	BAX,NLRP3,PYCARD,PMAIP1,TNFRSF10B,TNFRSF10A
GO:1901653	cellular response to peptide	1.5831	0.042571	1.37089	TCIRG1,SH2B2,EIF4EBP1,FOXO1,PDK4,SHC1,MYO5A,SOCS3,GPER1,NR4A2,ADCY9,PRKACG,APP,LRP1,CACNA2D1,IL6,ID1
GO:0006140	regulation of nucleotide metabolic process	1.67207	0.0425959	1.37063	NUP214,ADCY9,EDNRA,PRKCA,CCR2,GPER1,SSTR4,PDE2A,PTGIR,VEGFA,WFS1,P2RX7,PFKFB2,ME1
GO:0033209	tumor necrosis factor-mediated signaling pathway	1.86788	0.0430145	1.36638	PYCARD,F2RL1,TJP2,TNFRSF21,NFKBIA,TNFSF12,TNFSF9,TNFRSF10B,TNFRSF10A,CD40
GO:0006066	alcohol metabolic process	1.60638	0.0431493	1.36503	ALDH3B1,MOGAT1,CES1,SCARB1,STARD3,APP,APOBR,GALK1,ITPK1,GPER1,PLD4,PLCB2,PLCB3,NFYC,VDR,NTSR1
GO:0006977	DNA damage response, signal transduction by p53 class mediator resulting in cell cycle arrest	2.59093	0.0434982	1.36153	CDKN1A,PLK2,PLK3,ZNF385A,BAX
GO:1903530	regulation of secretion by cell	1.39895	0.0436482	1.36003	GPER1,STX1A,F2RL1,PRKCA,NTSR1,P2RX7,STXBP5L,RPH3AL,RAB3A,PFKFB2,TCF7L2,HMOX1,CCR2,UTS2,IL6,SYN1,PAM,SRCIN1,IL1R2,NLRP3,IRF3,PYCARD,CCL19,CD40,PIM3,CSF1R,MICAL1,HAVCR2,TNFRSF21
GO:0021795	cerebral cortex cell migration	2.98861	0.044056	1.356	SRGAP2,NRP1,DISC1,FGF13
GO:0098659	inorganic cation import across plasma membrane	2.98861	0.044056	1.356	TRPM2,CACNA2D1,SLC31A1,ATP1A1
GO:0099587	inorganic ion import across plasma membrane	2.98861	0.044056	1.356	TRPM2,CACNA2D1,SLC31A1,ATP1A1
GO:0001767	establishment of lymphocyte polarity	5.84137	0.0441602	1.35497	CCL19,SNX27
GO:0001845	phagolysosome assembly	5.84137	0.0441602	1.35497	P2RX7,SRPX
GO:0006531	aspartate metabolic process	5.84137	0.0441602	1.35497	ADSSL1,ASS1
GO:0006702	androgen biosynthetic process	5.84137	0.0441602	1.35497	HSD3B2,SCARB1
GO:0006983	ER overload response	5.84137	0.0441602	1.35497	HSPA5,WFS1
GO:0010867	positive regulation of triglyceride biosynthetic process	5.84137	0.0441602	1.35497	CTDNEP1,SCARB1
GO:0016322	neuron remodeling	5.84137	0.0441602	1.35497	EPHA8,APP
GO:0032060	bleb assembly	5.84137	0.0441602	1.35497	P2RX7,PMP22
GO:0032306	regulation of prostaglandin secretion	5.84137	0.0441602	1.35497	P2RX4,P2RX7
GO:0032308	positive regulation of prostaglandin secretion	5.84137	0.0441602	1.35497	P2RX4,P2RX7
GO:0032754	positive regulation of interleukin-5 production	5.84137	0.0441602	1.35497	NLRP3,RARA
GO:0033004	negative regulation of mast cell activation	5.84137	0.0441602	1.35497	HMOX1,MILR1
GO:0035461	vitamin transmembrane transport	5.84137	0.0441602	1.35497	SLC25A19,SCARB1
GO:0042532	negative regulation of tyrosine phosphorylation of STAT protein	5.84137	0.0441602	1.35497	PARP14,SOCS3
GO:0043301	negative regulation of leukocyte degranulation	5.84137	0.0441602	1.35497	HMOX1,CCR2
GO:0045953	negative regulation of natural killer cell mediated cytotoxicity	5.84137	0.0441602	1.35497	HAVCR2,CLEC12B
GO:0051386	regulation of neurotrophin TRK receptor signaling pathway	5.84137	0.0441602	1.35497	SPRY1,TMEM108
GO:0060211	regulation of nuclear-transcribed mRNA poly(A) tail shortening	5.84137	0.0441602	1.35497	TOB1,ZFP36
GO:0060213	positive regulation of nuclear-transcribed mRNA poly(A) tail shortening	5.84137	0.0441602	1.35497	TOB1,ZFP36
GO:0060947	cardiac vascular smooth muscle cell differentiation	5.84137	0.0441602	1.35497	VEGFA,GPER1
GO:0072567	chemokine (C-X-C motif) ligand 2 production	5.84137	0.0441602	1.35497	F2RL1,CD74
GO:0090050	positive regulation of cell migration involved in sprouting angiogenesis	5.84137	0.0441602	1.35497	VEGFA,NRP1
GO:0051402	neuron apoptotic process	1.74448	0.0442685	1.3539	SIGMAR1,UNC5B,HMOX1,LRP1,NR4A2,BAX,WFS1,NRP1,CTSZ,TNFRSF21,HSPA5,APP
GO:0071214	cellular response to abiotic stimulus	1.62808	0.044619	1.35048	CNN2,ATP1A1,PDE2A,TNFRSF10B,TNFRSF10A,CD40,MYC,INO80,TMEM161A,BAX,BMF,ADSSL1,CDKN1A,RHOB,HSPA5
GO:0104004	cellular response to environmental stimulus	1.62808	0.044619	1.35048	CNN2,ATP1A1,PDE2A,TNFRSF10B,TNFRSF10A,CD40,MYC,INO80,TMEM161A,BAX,BMF,ADSSL1,CDKN1A,RHOB,HSPA5
GO:0001776	leukocyte homeostasis	2.32247	0.0446638	1.35004	BAX,IL6,CD74,PIK3CD,P2RX7,PMAIP1
GO:0002456	T cell mediated immunity	2.32247	0.0446638	1.35004	P2RX7,CLEC4G,NLRP3,IL6,GNL1,SCART1
GO:0008625	extrinsic apoptotic signaling pathway via death domain receptors	2.32247	0.0446638	1.35004	TNFRSF10A,TMC8,TNFRSF10B,HMOX1,PMAIP1,BAX
GO:0030819	positive regulation of cAMP biosynthetic process	2.32247	0.0446638	1.35004	ADCY9,EDNRA,PRKCA,GPER1,WFS1,PTGIR
GO:0032880	regulation of protein localization	1.30878	0.0450133	1.34666	F2RL1,NFKBIA,PRKCA,STX1A,GPER1,PFKFB2,TCF7L2,CDKN1A,PDE2A,PARP10,IL6,BCL3,APP,CCL19,NLRP3,PKDCC,UTS2,STXBP5L,PAM,SRCIN1,IL1R2,RPH3AL,IRF3,P2RX7,PYCARD,CD40,LRP1,NDFIP1,PIM3,CSF1R,PLK3,OAZ2,LILRB4,CDK5RAP3,PMAIP1,BMF,EPHB2,HAVCR2,SAPCD2,EPB41L2,ASTN2,TNFRSF21
GO:0032846	positive regulation of homeostatic process	1.73662	0.0455415	1.34159	P2RX4,P2RX7,CD4,SLC27A1,PKIB,PIK3CD,PPARGC1B,PLEKHM1,NTSR1,GPER1,BAX,EIF4G1
GO:0045787	positive regulation of cell cycle	1.54625	0.0456259	1.34079	CDKN1A,PLK2,PLK3,ZNF385A,BAX,INO80,APP,GIPC1,PSRC1,EIF4EBP1,PRKCA,SHB,PIWIL2,GPER1,RNF112,EIF4G1,PTK6,RARA
GO:0035025	positive regulation of Rho protein signal transduction	3.70702	0.0458686	1.33848	AKAP13,F2RL1,GPR35
GO:0045671	negative regulation of osteoclast differentiation	3.70702	0.0458686	1.33848	TJP2,FSTL3,LILRB4
GO:0051294	establishment of spindle orientation	3.70702	0.0458686	1.33848	SPRY1,SAPCD2,MAP4
GO:0060669	embryonic placenta morphogenesis	3.70702	0.0458686	1.33848	SPINT1,SOCS3,ST14
GO:0031348	negative regulation of defense response	1.84641	0.045907	1.33812	NLRP3,HAVCR2,SCRIB,CLEC12B,GPER1,TNFAIP8L2,NDFIP1,SOCS3,PARP14,IL1R2
GO:0043902	positive regulation of multi-organism process	1.84641	0.045907	1.33812	SASH1,CD180,PRKCA,TRIM11,CD4,CD74,F2RL1,HAVCR2,SYDE1,CHMP4B
GO:0010611	regulation of cardiac muscle hypertrophy	2.5498	0.0460909	1.33638	IL6ST,PRKCA,P2RX4,FOXO1,AKAP13
GO:0032729	positive regulation of interferon-gamma production	2.5498	0.0460909	1.33638	PYCARD,BCL3,CCR2,HAVCR2,IL27RA
GO:0072431	signal transduction involved in mitotic G1 DNA damage checkpoint	2.5498	0.0460909	1.33638	CDKN1A,PLK2,PLK3,ZNF385A,BAX
GO:1902400	intracellular signal transduction involved in G1 DNA damage checkpoint	2.5498	0.0460909	1.33638	CDKN1A,PLK2,PLK3,ZNF385A,BAX
GO:0003012	muscle system process	1.48608	0.0467172	1.33052	GAA,SORBS3,UTS2,MYOF,SLC8A1,UTRN,ANXA6,EDNRA,AKAP13,IL6ST,PRKCA,P2RX4,DMD,HMOX1,TIFAB,ATP1A1,MAP2K3,GPER1,CACNA2D1,FOXO1
GO:0030301	cholesterol transport	2.29482	0.0468927	1.32889	LRP1,NFKBIA,SCARB1,STARD5,CES1,STARD3
GO:0030001	metal ion transport	1.3371	0.0469515	1.32835	SIK1,ATP1A1,P2RX4,P2RX7,PER1,SLC8A1,KCNH4,ATP1A4,FGF13,COMMD9,SLC4A11,SLC13A2,ANXA6,TRPM2,VDR,CACNA2D1,SLC31A1,CD4,DMD,MYO5A,TCIRG1,ASIC4,CCL19,NTSR1,GPER1,BAX,WFS1,SLC25A25,PDE2A,TRPV2,CACNA2D3,SLC12A9,GRIN2C,GPR35,UTRN,NDFIP1
GO:0010035	response to inorganic substance	1.45459	0.0472663	1.32545	MT2A,C1QA,HAAO,P2RX7,APP,SPARC,ENTPD6,HMOX1,SLC8A1,PAM,S100A13,S100A16,IL6,FOXO1,RHOB,TRPM2,FSTL3,MT1E,FOSB,HSPA5,JUNB,MT1B,CCL19
GO:0032873	negative regulation of stress-activated MAPK cascade	2.92069	0.0473161	1.32499	F2RL1,PER1,FOXO1,MYC
GO:0035850	epithelial cell differentiation involved in kidney development	2.92069	0.0473161	1.32499	PTPRO,MTSS1,NPHS2,PRKX
GO:0070303	negative regulation of stress-activated protein kinase signaling cascade	2.92069	0.0473161	1.32499	FOXO1,MYC,F2RL1,PER1
GO:0007254	JNK cascade	1.77589	0.0473704	1.32449	CCL19,MAP3K6,FGD2,SASH1,F2RL1,PER1,PYCARD,APP,GADD45B,CARD9,TRIB1
GO:0030323	respiratory tube development	1.83586	0.0474013	1.32421	FSTL3,EIF4EBP1,RAB3A,SPARC,VEGFA,PKDCC,ID1,CTSZ,SPRY1,ADAMTSL2
GO:0002697	regulation of immune effector process	1.51847	0.0474459	1.3238	P2RX7,CLEC4G,F2RL1,HAVCR2,C1QA,C1QB,HMOX1,CCR2,SHB,CCL19,NLRP3,IL6,RARA,CLEC12B,VAV1,NDFIP1,IL27RA,CD40,CD74
GO:0009266	response to temperature stimulus	1.72112	0.048163	1.31729	IL6,TRPV2,ACOT11,SLC27A1,CDKN1A,MYOF,HMOX1,NTSR1,FOXO1,NFKBIA,TRPM2,NUP214
GO:0007033	vacuole organization	1.90229	0.0483572	1.31554	ATG101,P2RX7,SRPX,GAA,NAGPA,TFEB,FAM160A2,CHMP4B,TBC1D14
GO:0038127	ERBB signaling pathway	1.90229	0.0483572	1.31554	PAG1,SHC1,APP,PRKCA,PTK6,SPRY1,EPN1,SH3KBP1,GPER1
GO:0032147	activation of protein kinase activity	1.58166	0.0484222	1.31496	GADD45B,MAP3K6,DUSP5,P2RX7,MAP2K3,SHC1,MAPKAPK3,CD74,TNFRSF10B,TNFRSF10A,CCL19,ADCY9,PRKACG,FGF13,STK10,VEGFA
GO:0051258	protein polymerization	1.67734	0.0484479	1.31473	DNM1P46,TUBG1,PREX1,CORO7,PLEKHG2,CDC42EP2,CDC42EP1,PYCARD,TBCD,PSRC1,FGF13,TPPP3,SPTBN5
GO:0070838	divalent metal ion transport	1.47956	0.0485316	1.31398	ANXA6,TRPM2,VDR,CACNA2D1,P2RX4,P2RX7,CD4,DMD,SLC8A1,MYO5A,CCL19,NTSR1,GPER1,BAX,WFS1,SLC25A25,PDE2A,TRPV2,CACNA2D3,GRIN2C,GPR35
GO:0030817	regulation of cAMP biosynthetic process	1.99241	0.0485644	1.31368	ADCY9,EDNRA,PRKCA,CCR2,GPER1,PDE2A,PTGIR,WFS1
GO:0045580	regulation of T cell differentiation	1.99241	0.0485644	1.31368	CD74,TNFSF9,LILRB4,SHB,CCL19,NLRP3,IL6,RARA
GO:0055076	transition metal ion homeostasis	1.99241	0.0485644	1.31368	SLC31A1,APP,MT2A,HMOX1,MYC,TTC7A,NDFIP1,TMC8
GO:0046785	microtubule polymerization	2.50996	0.0487738	1.31181	TUBG1,TBCD,PSRC1,FGF13,TPPP3
GO:2001021	negative regulation of response to DNA damage stimulus	2.50996	0.0487738	1.31181	PTTG1IP,CD74,ZNF385A,TMEM161A,ACKR3
GO:0006109	regulation of carbohydrate metabolic process	1.82543	0.0489281	1.31044	NUP214,PDK4,PMAIP1,FOXO1,GPER1,PFKFB2,SIK1,IL6,P2RX7,NTSR1
GO:0045778	positive regulation of ossification	2.26783	0.0491894	1.30813	P2RX7,SLC8A1,PKDCC,CEBPD,IL6,IL6ST
GO:0006629	lipid metabolic process	1.25143	0.0492009	1.30803	CD74,CLPS,LRP1,SLC27A1,PAM,ACOT11,ABCD1,APOBR,AGPAT2,LPCAT4,PLCB2,LPIN3,MOGAT1,AGPAT3,AGPAT4,MFSD2A,PIK3CD,MTMR14,GM2A,BAX,HSD3B2,CES1,CYP27A1,STARD3,SCARB1,APP,GBGT1,PDK4,CTDNEP1,SIK1,PLD4,PLCB3,TNFRSF21,ME1,TBL1X,SSTR4,DAGLA,PTGES2,CYP2S1,ALDH3B1,ATP1A1,MYO5A,QKI,WDR81,EPHA8,CCL19,VAV2,NFYC,CSF1R,P2RX7,VAV1,GPER1,VDR,NAAA,LCN15
GO:0010811	positive regulation of cell-substrate adhesion	2.1018	0.0496081	1.30445	DISC1,UTRN,VEGFA,NRP1,PREX1,RELL2,NID1
GO:0044262	cellular carbohydrate metabolic process	1.67063	0.0497267	1.30341	GAA,IL6ST,MOGAT1,PDK4,PMAIP1,FOXO1,GALK1,B3GNT3,GPER1,PFKFB2,SIK1,IL6,NTSR1
