# Supplementary material for: Circular RNA regulatory network reveals cell–cell crosstalk in acute myeloid leukemia extramedullary infiltration
Source: J Transl Med. 2018 Dec 17;16:361. doi: 10.1186/s12967-018-1726-x (PMC6297994; doi:10.1186/s12967-018-1726-x)
Supplement: Supplementary file 4 — Additional file 4: Table S4. GO analysis of downregulated genes between EMI and non-EMI AML samples. [file 12967_2018_1726_MOESM4_ESM.xlsx]

## Sheet: Sheet1
Table S4 GO analysis of downregulated genes between EMI and non-EMI AML samples
GO.ID	Term	Fold.Enrichment	Pvalue	Enrichment.Score	GENES
GO:0016070	RNA metabolic process	1.5172	1.09589e-15	14.9602	NPAT,CDK6,ZNF268,PKIG,KLF12,AEBP2,ZNF831,CRY1,ZNF564,ZNF567,ZNF431,WWTR1,GATA1,HIST1H1C,IGBP1,FASLG,MAX,LEF1,TRIM33,TAF9B,HES2,PRMT6,HDAC8,PRDM16,BMP6,KLF5,TBX15,TDG,ZNF175,SUV39H2,GFI1B,ZC3H8,TCEAL1,ZNF254,PHF14,NR1D2,RPL10A,SMG8,RPL15,RPL21,RPS10,RPS15A,SNRPE,SRPK1,CNOT4,PAIP1,EIF4B,EIF4E,DBR1,SRSF6,CSTF1,CSTF2T,PCF11,PPIL3,WDR33,RRP15,DIEXF,TRMT10C,BCDIN3D,PUS7L,DUS4L,OSGEPL1,TAF1A,POLR1C,CREB…
GO:0032774	RNA biosynthetic process	1.5845	3.98888e-15	14.3991	NPAT,CDK6,ZNF268,PKIG,KLF12,AEBP2,ZNF831,CRY1,ZNF564,ZNF567,ZNF431,WWTR1,GATA1,HIST1H1C,IGBP1,FASLG,MAX,LEF1,TRIM33,TAF9B,HES2,PRMT6,HDAC8,PRDM16,BMP6,KLF5,TBX15,TDG,ZNF175,SUV39H2,GFI1B,ZC3H8,TCEAL1,ZNF254,PHF14,NR1D2,TAF1A,POLR1C,CREB3L4,CREBRF,GTF2E1,MYCN,NFE2L2,SOHLH2,BCL11B,HLTF,TAF9,BTF3,PRDM2,CARF,NANOG,SUPT3H,TRIM24,FUBP1,CRCP,POLR1D,ZNF326,TWISTNB,TAF1D,CSTF1,CSTF2T,PCF11,WDR33,SRSF6,SNR…
GO:0097659	nucleic acid-templated transcription	1.58432	4.82577e-15	14.3164	NPAT,CDK6,ZNF268,PKIG,KLF12,AEBP2,ZNF831,CRY1,ZNF564,ZNF567,ZNF431,WWTR1,GATA1,HIST1H1C,IGBP1,FASLG,MAX,LEF1,TRIM33,TAF9B,HES2,PRMT6,HDAC8,PRDM16,BMP6,KLF5,TBX15,TDG,ZNF175,SUV39H2,GFI1B,ZC3H8,TCEAL1,ZNF254,PHF14,NR1D2,TAF1A,POLR1C,CREB3L4,CREBRF,GTF2E1,MYCN,NFE2L2,SOHLH2,BCL11B,HLTF,TAF9,BTF3,PRDM2,CARF,NANOG,SUPT3H,TRIM24,FUBP1,CRCP,POLR1D,ZNF326,TWISTNB,TAF1D,CSTF1,CSTF2T,PCF11,WDR33,SRSF6,SNR…
GO:0006351	transcription, DNA-templated	1.58498	5.489e-15	14.2605	NPAT,CDK6,ZNF268,PKIG,KLF12,AEBP2,ZNF831,CRY1,ZNF564,ZNF567,ZNF431,WWTR1,GATA1,HIST1H1C,IGBP1,FASLG,MAX,LEF1,TRIM33,TAF9B,HES2,PRMT6,HDAC8,PRDM16,BMP6,KLF5,TBX15,TDG,ZNF175,SUV39H2,GFI1B,ZC3H8,TCEAL1,ZNF254,PHF14,NR1D2,TAF1A,POLR1C,CREB3L4,CREBRF,GTF2E1,MYCN,NFE2L2,SOHLH2,BCL11B,HLTF,TAF9,BTF3,PRDM2,CARF,NANOG,SUPT3H,TRIM24,FUBP1,CRCP,POLR1D,ZNF326,TWISTNB,TAF1D,CSTF1,CSTF2T,PCF11,WDR33,SRSF6,SNR…
GO:0090304	nucleic acid metabolic process	1.44913	4.31037e-14	13.3655	SMARCAD1,ORC4,RAD1,RFC3,DSCC1,NPAT,CDK6,ZNF268,PKIG,KLF12,AEBP2,ZNF831,CRY1,ZNF564,ZNF567,ZNF431,WWTR1,GATA1,HIST1H1C,IGBP1,FASLG,MAX,LEF1,TRIM33,TAF9B,HES2,PRMT6,HDAC8,PRDM16,BMP6,KLF5,TBX15,TDG,ZNF175,SUV39H2,GFI1B,ZC3H8,TCEAL1,ZNF254,PHF14,NR1D2,RPL10A,SMG8,RPL15,RPL21,RPS10,RPS15A,SNRPE,SRPK1,CNOT4,PAIP1,EIF4B,EIF4E,DBR1,SRSF6,CSTF1,CSTF2T,PCF11,PPIL3,WDR33,RRP15,DIEXF,ERCC4,TOP2B,CETN2,HELQ,…
GO:0006355	regulation of transcription, DNA-templated	1.57155	1.11664e-13	12.9521	NPAT,CDK6,ZNF268,PKIG,KLF12,AEBP2,ZNF831,CRY1,ZNF564,ZNF567,ZNF431,WWTR1,GATA1,HIST1H1C,IGBP1,FASLG,MAX,LEF1,TRIM33,TAF9B,HES2,PRMT6,HDAC8,PRDM16,BMP6,KLF5,TBX15,TDG,ZNF175,SUV39H2,GFI1B,ZC3H8,TCEAL1,ZNF254,PHF14,NR1D2,ZNF326,HIST1H2AE,HIST2H2AA4,HIST1H2AC,PPM1D,ARID1B,KDM5B,TADA1,KIAA1958,FAM200A,GABPB1,TCEAL5,MYCN,NFE2,ZSCAN32,ZNF770,RFX7,SP4,HMGN5,SUPT3H,BLZF1,EPM2AIP1,BRF2,ANKRD49,CASZ1,KDM3A…
GO:1903506	regulation of nucleic acid-templated transcription	1.5688	1.14417e-13	12.9415	NPAT,CDK6,ZNF268,PKIG,KLF12,AEBP2,ZNF831,CRY1,ZNF564,ZNF567,ZNF431,WWTR1,GATA1,HIST1H1C,IGBP1,FASLG,MAX,LEF1,TRIM33,TAF9B,HES2,PRMT6,HDAC8,PRDM16,BMP6,KLF5,TBX15,TDG,ZNF175,SUV39H2,GFI1B,ZC3H8,TCEAL1,ZNF254,PHF14,NR1D2,ZNF326,HIST1H2AE,HIST2H2AA4,HIST1H2AC,PPM1D,ARID1B,ZNF273,ZNF277,ZNF257,ZNF501,HSF5,NUP35,ZNF572,CSNK2A1,ZNF417,ZNF420,ZNF582,ZNF738,ZNF569,ZNF570,SRFBP1,ZXDB,ZFP1,ZNF320,ZNF550,ZN…
GO:0006725	cellular aromatic compound metabolic process	1.38839	1.38639e-13	12.8581	SMARCAD1,ORC4,RAD1,RFC3,DSCC1,NPAT,CDK6,ZNF268,PKIG,KLF12,AEBP2,ZNF831,CRY1,ZNF564,ZNF567,ZNF431,WWTR1,GATA1,HIST1H1C,IGBP1,FASLG,MAX,LEF1,TRIM33,TAF9B,HES2,PRMT6,HDAC8,PRDM16,BMP6,KLF5,TBX15,TDG,ZNF175,SUV39H2,GFI1B,ZC3H8,TCEAL1,ZNF254,PHF14,NR1D2,RPL10A,SMG8,RPL15,RPL21,RPS10,RPS15A,SNRPE,SRPK1,CNOT4,PAIP1,EIF4B,EIF4E,DBR1,SRSF6,CSTF1,CSTF2T,PCF11,PPIL3,WDR33,RRP15,DIEXF,ERCC4,TOP2B,CETN2,HELQ,…
GO:2001141	regulation of RNA biosynthetic process	1.5654	1.44743e-13	12.8394	NPAT,CDK6,ZNF268,PKIG,KLF12,AEBP2,ZNF831,CRY1,ZNF564,ZNF567,ZNF431,WWTR1,GATA1,HIST1H1C,IGBP1,FASLG,MAX,LEF1,TRIM33,TAF9B,HES2,PRMT6,HDAC8,PRDM16,BMP6,KLF5,TBX15,TDG,ZNF175,SUV39H2,GFI1B,ZC3H8,TCEAL1,ZNF254,PHF14,NR1D2,ZNF326,HIST1H2AE,HIST2H2AA4,HIST1H2AC,PPM1D,ARID1B,ZNF273,ZNF277,ZNF257,ZNF501,HSF5,NUP35,ZNF572,CSNK2A1,ZNF417,ZNF420,ZNF582,ZNF738,ZNF569,ZNF570,SRFBP1,ZXDB,ZFP1,ZNF320,ZNF550,ZN…
GO:0051252	regulation of RNA metabolic process	1.5416	2.13173e-13	12.6713	NPAT,CDK6,ZNF268,PKIG,KLF12,AEBP2,ZNF831,CRY1,ZNF564,ZNF567,ZNF431,WWTR1,GATA1,HIST1H1C,IGBP1,FASLG,MAX,LEF1,TRIM33,TAF9B,HES2,PRMT6,HDAC8,PRDM16,BMP6,KLF5,TBX15,TDG,ZNF175,SUV39H2,GFI1B,ZC3H8,TCEAL1,ZNF254,PHF14,NR1D2,SRSF6,ZNF326,HIST1H2AE,HIST2H2AA4,HIST1H2AC,PPM1D,ARID1B,ZNF273,ZNF277,ZNF257,ZNF501,HSF5,NUP35,ZNF572,CSNK2A1,ZNF417,ZNF420,ZNF582,ZNF738,ZNF569,ZNF570,SRFBP1,ZXDB,ZFP1,ZNF320,ZNF…
GO:0018130	heterocycle biosynthetic process	1.49462	2.48564e-13	12.6046	NPAT,CDK6,ZNF268,PKIG,KLF12,AEBP2,ZNF831,CRY1,ZNF564,ZNF567,ZNF431,WWTR1,GATA1,HIST1H1C,IGBP1,FASLG,MAX,LEF1,TRIM33,TAF9B,HES2,PRMT6,HDAC8,PRDM16,BMP6,KLF5,TBX15,TDG,ZNF175,SUV39H2,GFI1B,ZC3H8,TCEAL1,ZNF254,PHF14,NR1D2,RFC3,TAF1A,POLR1C,CREB3L4,CREBRF,GTF2E1,MYCN,NFE2L2,SOHLH2,BCL11B,HLTF,TAF9,BTF3,PRDM2,CARF,NANOG,SUPT3H,TRIM24,FUBP1,CRCP,POLR1D,ZNF326,TWISTNB,TAF1D,CSTF1,CSTF2T,PCF11,WDR33,SRSF…
GO:0034645	cellular macromolecule biosynthetic process	1.43149	2.57415e-13	12.5894	ORC4,RAD1,RFC3,DSCC1,NPAT,CDK6,ZNF268,PKIG,KLF12,AEBP2,ZNF831,CRY1,ZNF564,ZNF567,ZNF431,WWTR1,GATA1,HIST1H1C,IGBP1,FASLG,MAX,LEF1,TRIM33,TAF9B,HES2,PRMT6,HDAC8,PRDM16,BMP6,KLF5,TBX15,TDG,ZNF175,SUV39H2,GFI1B,ZC3H8,TCEAL1,ZNF254,PHF14,NR1D2,EIF4B,RPL15,TAF1A,POLR1C,CREB3L4,CREBRF,GTF2E1,MYCN,NFE2L2,SOHLH2,BCL11B,HLTF,TAF9,BTF3,PRDM2,CARF,NANOG,SUPT3H,TRIM24,FUBP1,CRCP,POLR1D,ZNF326,TWISTNB,TAF1D,C…
GO:0006139	nucleobase-containing compound metabolic process	1.39232	3.63382e-13	12.4396	SMARCAD1,ORC4,RAD1,RFC3,DSCC1,NPAT,CDK6,ZNF268,PKIG,KLF12,AEBP2,ZNF831,CRY1,ZNF564,ZNF567,ZNF431,WWTR1,GATA1,HIST1H1C,IGBP1,FASLG,MAX,LEF1,TRIM33,TAF9B,HES2,PRMT6,HDAC8,PRDM16,BMP6,KLF5,TBX15,TDG,ZNF175,SUV39H2,GFI1B,ZC3H8,TCEAL1,ZNF254,PHF14,NR1D2,RPL10A,SMG8,RPL15,RPL21,RPS10,RPS15A,SNRPE,SRPK1,CNOT4,PAIP1,EIF4B,EIF4E,DBR1,SRSF6,CSTF1,CSTF2T,PCF11,PPIL3,WDR33,RRP15,DIEXF,ERCC4,TOP2B,CETN2,HELQ,…
GO:0009059	macromolecule biosynthetic process	1.41845	4.32569e-13	12.3639	ORC4,RAD1,RFC3,DSCC1,NPAT,CDK6,ZNF268,PKIG,KLF12,AEBP2,ZNF831,CRY1,ZNF564,ZNF567,ZNF431,WWTR1,GATA1,HIST1H1C,IGBP1,FASLG,MAX,LEF1,TRIM33,TAF9B,HES2,PRMT6,HDAC8,PRDM16,BMP6,KLF5,TBX15,TDG,ZNF175,SUV39H2,GFI1B,ZC3H8,TCEAL1,ZNF254,PHF14,NR1D2,EIF4B,RPL15,TAF1A,POLR1C,CREB3L4,CREBRF,GTF2E1,MYCN,NFE2L2,SOHLH2,BCL11B,HLTF,TAF9,BTF3,PRDM2,CARF,NANOG,SUPT3H,TRIM24,FUBP1,CRCP,POLR1D,ZNF326,TWISTNB,TAF1D,C…
GO:0046483	heterocycle metabolic process	1.38011	5.6811e-13	12.2456	SMARCAD1,ORC4,RAD1,RFC3,DSCC1,NPAT,CDK6,ZNF268,PKIG,KLF12,AEBP2,ZNF831,CRY1,ZNF564,ZNF567,ZNF431,WWTR1,GATA1,HIST1H1C,IGBP1,FASLG,MAX,LEF1,TRIM33,TAF9B,HES2,PRMT6,HDAC8,PRDM16,BMP6,KLF5,TBX15,TDG,ZNF175,SUV39H2,GFI1B,ZC3H8,TCEAL1,ZNF254,PHF14,NR1D2,RPL10A,SMG8,RPL15,RPL21,RPS10,RPS15A,SNRPE,SRPK1,CNOT4,PAIP1,EIF4B,EIF4E,DBR1,SRSF6,CSTF1,CSTF2T,PCF11,PPIL3,WDR33,RRP15,DIEXF,ERCC4,TOP2B,CETN2,HELQ,…
GO:0034654	nucleobase-containing compound biosynthetic process	1.49164	5.68127e-13	12.2456	NPAT,CDK6,ZNF268,PKIG,KLF12,AEBP2,ZNF831,CRY1,ZNF564,ZNF567,ZNF431,WWTR1,GATA1,HIST1H1C,IGBP1,FASLG,MAX,LEF1,TRIM33,TAF9B,HES2,PRMT6,HDAC8,PRDM16,BMP6,KLF5,TBX15,TDG,ZNF175,SUV39H2,GFI1B,ZC3H8,TCEAL1,ZNF254,PHF14,NR1D2,RFC3,TAF1A,POLR1C,CREB3L4,CREBRF,GTF2E1,MYCN,NFE2L2,SOHLH2,BCL11B,HLTF,TAF9,BTF3,PRDM2,CARF,NANOG,SUPT3H,TRIM24,FUBP1,CRCP,POLR1D,ZNF326,TWISTNB,TAF1D,CSTF1,CSTF2T,PCF11,WDR33,SRSF…
GO:0019438	aromatic compound biosynthetic process	1.48598	5.69473e-13	12.2445	NPAT,CDK6,ZNF268,PKIG,KLF12,AEBP2,ZNF831,CRY1,ZNF564,ZNF567,ZNF431,WWTR1,GATA1,HIST1H1C,IGBP1,FASLG,MAX,LEF1,TRIM33,TAF9B,HES2,PRMT6,HDAC8,PRDM16,BMP6,KLF5,TBX15,TDG,ZNF175,SUV39H2,GFI1B,ZC3H8,TCEAL1,ZNF254,PHF14,NR1D2,RFC3,TAF1A,POLR1C,CREB3L4,CREBRF,GTF2E1,MYCN,NFE2L2,SOHLH2,BCL11B,HLTF,TAF9,BTF3,PRDM2,CARF,NANOG,SUPT3H,TRIM24,FUBP1,CRCP,POLR1D,ZNF326,TWISTNB,TAF1D,CSTF1,CSTF2T,PCF11,WDR33,SRSF…
GO:1901362	organic cyclic compound biosynthetic process	1.4675	1.20241e-12	11.9199	NPAT,CDK6,ZNF268,PKIG,KLF12,AEBP2,ZNF831,CRY1,ZNF564,ZNF567,ZNF431,WWTR1,GATA1,HIST1H1C,IGBP1,FASLG,MAX,LEF1,TRIM33,TAF9B,HES2,PRMT6,HDAC8,PRDM16,BMP6,KLF5,TBX15,TDG,ZNF175,SUV39H2,GFI1B,ZC3H8,TCEAL1,ZNF254,PHF14,NR1D2,RFC3,TAF1A,POLR1C,CREB3L4,CREBRF,GTF2E1,MYCN,NFE2L2,SOHLH2,BCL11B,HLTF,TAF9,BTF3,PRDM2,CARF,NANOG,SUPT3H,TRIM24,FUBP1,CRCP,POLR1D,ZNF326,TWISTNB,TAF1D,CSTF1,CSTF2T,PCF11,WDR33,SRSF…
GO:1901360	organic cyclic compound metabolic process	1.3616	1.22535e-12	11.9117	SMARCAD1,ORC4,RAD1,RFC3,DSCC1,NPAT,CDK6,ZNF268,PKIG,KLF12,AEBP2,ZNF831,CRY1,ZNF564,ZNF567,ZNF431,WWTR1,GATA1,HIST1H1C,IGBP1,FASLG,MAX,LEF1,TRIM33,TAF9B,HES2,PRMT6,HDAC8,PRDM16,BMP6,KLF5,TBX15,TDG,ZNF175,SUV39H2,GFI1B,ZC3H8,TCEAL1,ZNF254,PHF14,NR1D2,RPL10A,SMG8,RPL15,RPL21,RPS10,RPS15A,SNRPE,SRPK1,CNOT4,PAIP1,EIF4B,EIF4E,DBR1,SRSF6,CSTF1,CSTF2T,PCF11,PPIL3,WDR33,RRP15,DIEXF,ERCC4,TOP2B,CETN2,HELQ,…
GO:0019219	regulation of nucleobase-containing compound metabolic process	1.48752	1.39018e-12	11.8569	SMARCAD1,NPAT,CDK6,ZNF268,PKIG,KLF12,AEBP2,ZNF831,CRY1,ZNF564,ZNF567,ZNF431,WWTR1,GATA1,HIST1H1C,IGBP1,FASLG,MAX,LEF1,TRIM33,TAF9B,HES2,PRMT6,HDAC8,PRDM16,BMP6,KLF5,TBX15,TDG,ZNF175,SUV39H2,GFI1B,ZC3H8,TCEAL1,ZNF254,PHF14,NR1D2,SRSF6,ATP7A,ZNF326,NUP35,ANKRD17,USP37,DSCC1,HIST1H2AE,HIST2H2AA4,HIST1H2AC,PPM1D,ARID1B,ZNF273,ZNF277,ZNF257,ZNF501,HSF5,ZNF572,CSNK2A1,ZNF417,ZNF420,ZNF582,ZNF738,ZNF569…
GO:2000112	regulation of cellular macromolecule biosynthetic process	1.48402	2.40323e-12	11.6192	NPAT,CDK6,ZNF268,PKIG,KLF12,AEBP2,ZNF831,CRY1,ZNF564,ZNF567,ZNF431,WWTR1,GATA1,HIST1H1C,IGBP1,FASLG,MAX,LEF1,TRIM33,TAF9B,HES2,PRMT6,HDAC8,PRDM16,BMP6,KLF5,TBX15,TDG,ZNF175,SUV39H2,GFI1B,ZC3H8,TCEAL1,ZNF254,PHF14,NR1D2,ZNF326,PPP1R3D,ANKRD17,USP37,DSCC1,HIST1H2AE,HIST2H2AA4,HIST1H2AC,PPM1D,ARID1B,ZNF273,ZNF277,ZNF257,ZNF501,HSF5,NUP35,ZNF572,CSNK2A1,ZNF417,ZNF420,ZNF582,ZNF738,ZNF569,ZNF570,SRFBP…
GO:0044249	cellular biosynthetic process	1.34394	7.02128e-12	11.1536	ORC4,RAD1,RFC3,DSCC1,NPAT,CDK6,ZNF268,PKIG,KLF12,AEBP2,ZNF831,CRY1,ZNF564,ZNF567,ZNF431,WWTR1,GATA1,HIST1H1C,IGBP1,FASLG,MAX,LEF1,TRIM33,TAF9B,HES2,PRMT6,HDAC8,PRDM16,BMP6,KLF5,TBX15,TDG,ZNF175,SUV39H2,GFI1B,ZC3H8,TCEAL1,ZNF254,PHF14,NR1D2,B4GALT6,ST8SIA6,ST6GALNAC1,EIF4B,RPL15,TAF1A,POLR1C,CREB3L4,CREBRF,GTF2E1,MYCN,NFE2L2,SOHLH2,BCL11B,HLTF,TAF9,BTF3,PRDM2,CARF,NANOG,SUPT3H,TRIM24,FUBP1,CRCP,PO…
GO:0010556	regulation of macromolecule biosynthetic process	1.46116	1.00953e-11	10.9959	NPAT,CDK6,ZNF268,PKIG,KLF12,AEBP2,ZNF831,CRY1,ZNF564,ZNF567,ZNF431,WWTR1,GATA1,HIST1H1C,IGBP1,FASLG,MAX,LEF1,TRIM33,TAF9B,HES2,PRMT6,HDAC8,PRDM16,BMP6,KLF5,TBX15,TDG,ZNF175,SUV39H2,GFI1B,ZC3H8,TCEAL1,ZNF254,PHF14,NR1D2,ZNF326,PPP1R3D,ANKRD17,USP37,DSCC1,HIST1H2AE,HIST2H2AA4,HIST1H2AC,PPM1D,ARID1B,ZNF273,ZNF277,ZNF257,ZNF501,HSF5,NUP35,ZNF572,CSNK2A1,ZNF417,ZNF420,ZNF582,ZNF738,ZNF569,ZNF570,SRFBP…
GO:0044271	cellular nitrogen compound biosynthetic process	1.40509	1.16285e-11	10.9345	NPAT,CDK6,ZNF268,PKIG,KLF12,AEBP2,ZNF831,CRY1,ZNF564,ZNF567,ZNF431,WWTR1,GATA1,HIST1H1C,IGBP1,FASLG,MAX,LEF1,TRIM33,TAF9B,HES2,PRMT6,HDAC8,PRDM16,BMP6,KLF5,TBX15,TDG,ZNF175,SUV39H2,GFI1B,ZC3H8,TCEAL1,ZNF254,PHF14,NR1D2,RFC3,B4GALT6,ST8SIA6,ST6GALNAC1,EIF4B,RPL15,TAF1A,POLR1C,CREB3L4,CREBRF,GTF2E1,MYCN,NFE2L2,SOHLH2,BCL11B,HLTF,TAF9,BTF3,PRDM2,CARF,NANOG,SUPT3H,TRIM24,FUBP1,CRCP,POLR1D,ZNF326,TWIS…
GO:0009058	biosynthetic process	1.32935	1.8248e-11	10.7388	ORC4,RAD1,RFC3,DSCC1,NPAT,CDK6,ZNF268,PKIG,KLF12,AEBP2,ZNF831,CRY1,ZNF564,ZNF567,ZNF431,WWTR1,GATA1,HIST1H1C,IGBP1,FASLG,MAX,LEF1,TRIM33,TAF9B,HES2,PRMT6,HDAC8,PRDM16,BMP6,KLF5,TBX15,TDG,ZNF175,SUV39H2,GFI1B,ZC3H8,TCEAL1,ZNF254,PHF14,NR1D2,B4GALT6,ST8SIA6,ST6GALNAC1,EIF4B,RPL15,TAF1A,POLR1C,CREB3L4,CREBRF,GTF2E1,MYCN,NFE2L2,SOHLH2,BCL11B,HLTF,TAF9,BTF3,PRDM2,CARF,NANOG,SUPT3H,TRIM24,FUBP1,CRCP,PO…
GO:1901576	organic substance biosynthetic process	1.33186	1.97603e-11	10.7042	ORC4,RAD1,RFC3,DSCC1,NPAT,CDK6,ZNF268,PKIG,KLF12,AEBP2,ZNF831,CRY1,ZNF564,ZNF567,ZNF431,WWTR1,GATA1,HIST1H1C,IGBP1,FASLG,MAX,LEF1,TRIM33,TAF9B,HES2,PRMT6,HDAC8,PRDM16,BMP6,KLF5,TBX15,TDG,ZNF175,SUV39H2,GFI1B,ZC3H8,TCEAL1,ZNF254,PHF14,NR1D2,B4GALT6,ST8SIA6,ST6GALNAC1,EIF4B,RPL15,TAF1A,POLR1C,CREB3L4,CREBRF,GTF2E1,MYCN,NFE2L2,SOHLH2,BCL11B,HLTF,TAF9,BTF3,PRDM2,CARF,NANOG,SUPT3H,TRIM24,FUBP1,CRCP,PO…
GO:0034641	cellular nitrogen compound metabolic process	1.32256	2.12605e-11	10.6724	SMARCAD1,ORC4,RAD1,RFC3,DSCC1,NPAT,CDK6,ZNF268,PKIG,KLF12,AEBP2,ZNF831,CRY1,ZNF564,ZNF567,ZNF431,WWTR1,GATA1,HIST1H1C,IGBP1,FASLG,MAX,LEF1,TRIM33,TAF9B,HES2,PRMT6,HDAC8,PRDM16,BMP6,KLF5,TBX15,TDG,ZNF175,SUV39H2,GFI1B,ZC3H8,TCEAL1,ZNF254,PHF14,NR1D2,RPL10A,SMG8,RPL15,RPL21,RPS10,RPS15A,SNRPE,SRPK1,CNOT4,PAIP1,EIF4B,EIF4E,DBR1,SRSF6,CSTF1,CSTF2T,PCF11,PPIL3,WDR33,RRP15,DIEXF,ERCC4,TOP2B,CETN2,HELQ,…
GO:0031326	regulation of cellular biosynthetic process	1.43631	2.67706e-11	10.5723	NPAT,CDK6,ZNF268,PKIG,KLF12,AEBP2,ZNF831,CRY1,ZNF564,ZNF567,ZNF431,WWTR1,GATA1,HIST1H1C,IGBP1,FASLG,MAX,LEF1,TRIM33,TAF9B,HES2,PRMT6,HDAC8,PRDM16,BMP6,KLF5,TBX15,TDG,ZNF175,SUV39H2,GFI1B,ZC3H8,TCEAL1,ZNF254,PHF14,NR1D2,ZNF326,PPP1R3D,ANKRD17,USP37,DSCC1,HIST1H2AE,HIST2H2AA4,HIST1H2AC,PPM1D,ARID1B,ZNF273,ZNF277,ZNF257,ZNF501,HSF5,NUP35,ZNF572,CSNK2A1,ZNF417,ZNF420,ZNF582,ZNF738,ZNF569,ZNF570,SRFBP…
GO:0010468	regulation of gene expression	1.42264	2.86312e-11	10.5432	NPAT,CDK6,ZNF268,PKIG,KLF12,AEBP2,ZNF831,CRY1,ZNF564,ZNF567,ZNF431,WWTR1,GATA1,HIST1H1C,IGBP1,FASLG,MAX,LEF1,TRIM33,TAF9B,HES2,PRMT6,HDAC8,PRDM16,BMP6,KLF5,TBX15,TDG,ZNF175,SUV39H2,GFI1B,ZC3H8,TCEAL1,ZNF254,PHF14,NR1D2,RPL10A,SMG8,RPL15,RPL21,RPS10,RPS15A,CNOT4,PAIP1,EIF4B,EIF4E,SRSF6,ZNF326,HIST1H2AE,HIST2H2AA4,HIST1H2AC,PPM1D,ARID1B,ZNF273,ZNF277,ZNF257,ZNF501,HSF5,NUP35,ZNF572,CSNK2A1,ZNF417,Z…
GO:0044260	cellular macromolecule metabolic process	1.24712	3.28356e-11	10.4837	SMARCAD1,ORC4,RAD1,RFC3,DSCC1,NPAT,CDK6,ZNF268,PKIG,KLF12,AEBP2,ZNF831,CRY1,ZNF564,ZNF567,ZNF431,WWTR1,GATA1,HIST1H1C,IGBP1,FASLG,MAX,LEF1,TRIM33,TAF9B,HES2,PRMT6,HDAC8,PRDM16,BMP6,KLF5,TBX15,TDG,ZNF175,SUV39H2,GFI1B,ZC3H8,TCEAL1,ZNF254,PHF14,NR1D2,RASGRP1,FRS2,PAQR3,EPGN,RASGRP3,ANGPT1,PDGFA,STK26,SPTA1,KBTBD7,MBIP,RPL10A,SMG8,RPL15,RPL21,RPS10,RPS15A,TNIK,PLA2G1B,ZNF738,RC3H2,BCL2,SKP1,FBXO30,F…
GO:0009889	regulation of biosynthetic process	1.42642	4.45663e-11	10.351	NPAT,CDK6,ZNF268,PKIG,KLF12,AEBP2,ZNF831,CRY1,ZNF564,ZNF567,ZNF431,WWTR1,GATA1,HIST1H1C,IGBP1,FASLG,MAX,LEF1,TRIM33,TAF9B,HES2,PRMT6,HDAC8,PRDM16,BMP6,KLF5,TBX15,TDG,ZNF175,SUV39H2,GFI1B,ZC3H8,TCEAL1,ZNF254,PHF14,NR1D2,ZNF326,PPP1R3D,ANKRD17,USP37,DSCC1,HIST1H2AE,HIST2H2AA4,HIST1H2AC,PPM1D,ARID1B,ZNF273,ZNF277,ZNF257,ZNF501,HSF5,NUP35,ZNF572,CSNK2A1,ZNF417,ZNF420,ZNF582,ZNF738,ZNF569,ZNF570,SRFBP…
GO:0010467	gene expression	1.36798	4.56413e-11	10.3406	NPAT,CDK6,ZNF268,PKIG,KLF12,AEBP2,ZNF831,CRY1,ZNF564,ZNF567,ZNF431,WWTR1,GATA1,HIST1H1C,IGBP1,FASLG,MAX,LEF1,TRIM33,TAF9B,HES2,PRMT6,HDAC8,PRDM16,BMP6,KLF5,TBX15,TDG,ZNF175,SUV39H2,GFI1B,ZC3H8,TCEAL1,ZNF254,PHF14,NR1D2,RPL10A,SMG8,RPL15,RPL21,RPS10,RPS15A,SNRPE,SRPK1,CNOT4,PAIP1,EIF4B,EIF4E,DBR1,SRSF6,CSTF1,CSTF2T,PCF11,PPIL3,WDR33,RRP15,DIEXF,TRMT10C,REN,DUS4L,OSGEPL1,TAF1A,POLR1C,CREB3L4,CREBRF…
GO:0043170	macromolecule metabolic process	1.21123	5.17363e-10	9.2862	SMARCAD1,ORC4,RAD1,RFC3,DSCC1,NPAT,CDK6,ZNF268,PKIG,KLF12,AEBP2,ZNF831,CRY1,ZNF564,ZNF567,ZNF431,WWTR1,GATA1,HIST1H1C,IGBP1,FASLG,MAX,LEF1,TRIM33,TAF9B,HES2,PRMT6,HDAC8,PRDM16,BMP6,KLF5,TBX15,TDG,ZNF175,SUV39H2,GFI1B,ZC3H8,TCEAL1,ZNF254,PHF14,NR1D2,RASGRP1,FRS2,PAQR3,EPGN,RASGRP3,ANGPT1,PDGFA,STK26,SPTA1,KBTBD7,MBIP,RPL10A,SMG8,RPL15,RPL21,RPS10,RPS15A,TNIK,PLA2G1B,ZNF738,RC3H2,BCL2,SKP1,FBXO30,F…
GO:0044237	cellular metabolic process	1.17356	1.88204e-09	8.72537	SMARCAD1,PIK3C3,RAB33B,ATG5,ORC4,RAD1,RFC3,DSCC1,NPAT,CDK6,ZNF268,PKIG,KLF12,AEBP2,ZNF831,CRY1,ZNF564,ZNF567,ZNF431,WWTR1,GATA1,HIST1H1C,IGBP1,FASLG,MAX,LEF1,TRIM33,TAF9B,HES2,PRMT6,HDAC8,PRDM16,BMP6,KLF5,TBX15,TDG,ZNF175,SUV39H2,GFI1B,ZC3H8,TCEAL1,ZNF254,PHF14,NR1D2,RASGRP1,FRS2,PAQR3,EPGN,RASGRP3,ANGPT1,PDGFA,STK26,SPTA1,KBTBD7,MBIP,RPL10A,SMG8,RPL15,RPL21,RPS10,RPS15A,TNIK,PLA2G1B,ZNF738,RC3H2…
GO:0071704	organic substance metabolic process	1.16263	3.77671e-09	8.42289	SMARCAD1,ORC4,RAD1,RFC3,DSCC1,NPAT,CDK6,ZNF268,PKIG,KLF12,AEBP2,ZNF831,CRY1,ZNF564,ZNF567,ZNF431,WWTR1,GATA1,HIST1H1C,IGBP1,FASLG,MAX,LEF1,TRIM33,TAF9B,HES2,PRMT6,HDAC8,PRDM16,BMP6,KLF5,TBX15,TDG,ZNF175,SUV39H2,GFI1B,ZC3H8,TCEAL1,ZNF254,PHF14,NR1D2,RASGRP1,FRS2,PAQR3,EPGN,RASGRP3,ANGPT1,PDGFA,STK26,SPTA1,KBTBD7,MBIP,RPL10A,SMG8,RPL15,RPL21,RPS10,RPS15A,TNIK,PLA2G1B,ZNF738,RC3H2,BCL2,SKP1,FBXO30,F…
GO:0044238	primary metabolic process	1.16999	4.66335e-09	8.3313	SMARCAD1,ORC4,RAD1,RFC3,DSCC1,NPAT,CDK6,ZNF268,PKIG,KLF12,AEBP2,ZNF831,CRY1,ZNF564,ZNF567,ZNF431,WWTR1,GATA1,HIST1H1C,IGBP1,FASLG,MAX,LEF1,TRIM33,TAF9B,HES2,PRMT6,HDAC8,PRDM16,BMP6,KLF5,TBX15,TDG,ZNF175,SUV39H2,GFI1B,ZC3H8,TCEAL1,ZNF254,PHF14,NR1D2,RASGRP1,FRS2,PAQR3,EPGN,RASGRP3,ANGPT1,PDGFA,STK26,SPTA1,KBTBD7,MBIP,RPL10A,SMG8,RPL15,RPL21,RPS10,RPS15A,TNIK,PLA2G1B,ZNF738,RC3H2,BCL2,SKP1,FBXO30,F…
GO:0006807	nitrogen compound metabolic process	1.17539	1.50332e-08	7.82295	SMARCAD1,ORC4,RAD1,RFC3,DSCC1,NPAT,CDK6,ZNF268,PKIG,KLF12,AEBP2,ZNF831,CRY1,ZNF564,ZNF567,ZNF431,WWTR1,GATA1,HIST1H1C,IGBP1,FASLG,MAX,LEF1,TRIM33,TAF9B,HES2,PRMT6,HDAC8,PRDM16,BMP6,KLF5,TBX15,TDG,ZNF175,SUV39H2,GFI1B,ZC3H8,TCEAL1,ZNF254,PHF14,NR1D2,RASGRP1,FRS2,PAQR3,EPGN,RASGRP3,ANGPT1,PDGFA,STK26,SPTA1,KBTBD7,MBIP,RPL10A,SMG8,RPL15,RPL21,RPS10,RPS15A,TNIK,PLA2G1B,ZNF738,RC3H2,BCL2,SKP1,FBXO30,F…
GO:0060255	regulation of macromolecule metabolic process	1.28681	1.54293e-08	7.81165	SMARCAD1,NPAT,CDK6,ZNF268,PKIG,KLF12,AEBP2,ZNF831,CRY1,ZNF564,ZNF567,ZNF431,WWTR1,GATA1,HIST1H1C,IGBP1,FASLG,MAX,LEF1,TRIM33,TAF9B,HES2,PRMT6,HDAC8,PRDM16,BMP6,KLF5,TBX15,TDG,ZNF175,SUV39H2,GFI1B,ZC3H8,TCEAL1,ZNF254,PHF14,NR1D2,MBIP,RPL10A,SMG8,RPL15,RPL21,RPS10,RPS15A,TNIK,STK26,FRS2,EPGN,PLA2G1B,CNOT4,PAIP1,EIF4B,EIF4E,SRSF6,ROPN1L,PAQR3,ANGPT1,RASGRP1,REN,ZNF326,SOCS4,SOCS5,PPP1R3D,ANKRD17,USP…
GO:0008152	metabolic process	1.14381	2.67896e-08	7.57203	SMARCAD1,PIK3C3,RAB33B,ATG5,ORC4,RAD1,RFC3,DSCC1,NPAT,CDK6,ZNF268,PKIG,KLF12,AEBP2,ZNF831,CRY1,ZNF564,ZNF567,ZNF431,WWTR1,GATA1,HIST1H1C,IGBP1,FASLG,MAX,LEF1,TRIM33,TAF9B,HES2,PRMT6,HDAC8,PRDM16,BMP6,KLF5,TBX15,TDG,ZNF175,SUV39H2,GFI1B,ZC3H8,TCEAL1,ZNF254,PHF14,NR1D2,RASGRP1,FRS2,PAQR3,EPGN,RASGRP3,ANGPT1,PDGFA,STK26,SPTA1,KBTBD7,MBIP,RPL10A,SMG8,RPL15,RPL21,RPS10,RPS15A,TNIK,PLA2G1B,ZNF738,RC3H2…
GO:0030031	cell projection assembly	2.2498	2.54166e-07	6.59488	NCK1,SSX2IP,FOPNL,DNAH14,TTC30B,WWTR1,NPHP3,BBS9,TRIM59,IFT81,CCDC113,IFT52,WDR35,WDR19,BBS1,TMEM237,C5ORF42,TCTN1,IFT74,UNC119B,TMEM67,ATP7A,TNIK,STK26,KLF5,DYNC2LI1,ATG5,PLD1,KIFAP3,DYNLRB2,CEP97,CCP110,DNM3,ITGA6,WASL,DNAAF2,ARID1B,CETN2,HAUS6,CENPJ,CEP76,CEP70,FAM98A,TBC1D32,BBS10,PDGFA
GO:0019222	regulation of metabolic process	1.23847	4.18663e-07	6.37814	SMARCAD1,NPAT,CDK6,ZNF268,PKIG,KLF12,AEBP2,ZNF831,CRY1,ZNF564,ZNF567,ZNF431,WWTR1,GATA1,HIST1H1C,IGBP1,FASLG,MAX,LEF1,TRIM33,TAF9B,HES2,PRMT6,HDAC8,PRDM16,BMP6,KLF5,TBX15,TDG,ZNF175,SUV39H2,GFI1B,ZC3H8,TCEAL1,ZNF254,PHF14,NR1D2,MBIP,RPL10A,SMG8,RPL15,RPL21,RPS10,RPS15A,TNIK,STK26,FRS2,EPGN,PLA2G1B,CNOT4,PAIP1,EIF4B,EIF4E,SRSF6,ROPN1L,PAQR3,ANGPT1,RASGRP1,REN,ATP7A,ZNF326,SOCS4,SOCS5,PPP1R3D,NUP35…
GO:0044782	cilium organization	2.5438	4.24304e-07	6.37232	SSX2IP,FOPNL,DNAH14,TTC30B,WWTR1,NPHP3,BBS9,TRIM59,IFT81,CCDC113,IFT52,WDR35,WDR19,BBS1,TMEM237,C5ORF42,TCTN1,IFT74,UNC119B,TMEM67,DYNC2LI1,ATG5,CCP110,KIFAP3,DYNLRB2,BBS12,CEP97,DNAAF2,CETN2,HAUS6,CENPJ,CEP76,CEP70,TBC1D32,BBS10
GO:0120031	plasma membrane bounded cell projection assembly	2.226	4.63616e-07	6.33384	NCK1,SSX2IP,FOPNL,DNAH14,TTC30B,WWTR1,NPHP3,BBS9,TRIM59,IFT81,CCDC113,IFT52,WDR35,WDR19,BBS1,TMEM237,C5ORF42,TCTN1,IFT74,UNC119B,TMEM67,ATP7A,TNIK,STK26,KLF5,DYNC2LI1,ATG5,PLD1,KIFAP3,DYNLRB2,CEP97,CCP110,DNM3,ITGA6,WASL,DNAAF2,ARID1B,CETN2,HAUS6,CENPJ,CEP76,CEP70,FAM98A,TBC1D32,BBS10
GO:0060271	cilium assembly	2.54946	5.89499e-07	6.22952	DYNC2LI1,ATG5,SSX2IP,TTC30B,KIFAP3,IFT81,IFT52,WDR35,WDR19,IFT74,DYNLRB2,CEP97,CCP110,DNAAF2,CETN2,HAUS6,CENPJ,TCTN1,CEP76,CEP70,TMEM67,TBC1D32,BBS1,BBS10,FOPNL,DNAH14,WWTR1,NPHP3,BBS9,TRIM59,CCDC113,TMEM237,C5ORF42,UNC119B
GO:0031323	regulation of cellular metabolic process	1.24986	6.13983e-07	6.21184	SMARCAD1,NPAT,CDK6,ZNF268,PKIG,KLF12,AEBP2,ZNF831,CRY1,ZNF564,ZNF567,ZNF431,WWTR1,GATA1,HIST1H1C,IGBP1,FASLG,MAX,LEF1,TRIM33,TAF9B,HES2,PRMT6,HDAC8,PRDM16,BMP6,KLF5,TBX15,TDG,ZNF175,SUV39H2,GFI1B,ZC3H8,TCEAL1,ZNF254,PHF14,NR1D2,MBIP,TNIK,STK26,FRS2,EPGN,PLA2G1B,SRSF6,ROPN1L,PAQR3,ANGPT1,RASGRP1,ATP7A,ZNF326,SOCS4,SOCS5,PPP1R3D,NUP35,ANKRD17,USP37,DSCC1,HIST1H2AE,HIST2H2AA4,HIST1H2AC,PPM1D,ARID1B,…
GO:0080090	regulation of primary metabolic process	1.24659	1.03859e-06	5.98355	SMARCAD1,NPAT,CDK6,ZNF268,PKIG,KLF12,AEBP2,ZNF831,CRY1,ZNF564,ZNF567,ZNF431,WWTR1,GATA1,HIST1H1C,IGBP1,FASLG,MAX,LEF1,TRIM33,TAF9B,HES2,PRMT6,HDAC8,PRDM16,BMP6,KLF5,TBX15,TDG,ZNF175,SUV39H2,GFI1B,ZC3H8,TCEAL1,ZNF254,PHF14,NR1D2,MBIP,TNIK,STK26,FRS2,EPGN,PLA2G1B,SRSF6,ROPN1L,PAQR3,ANGPT1,RASGRP1,REN,ATP7A,ZNF326,SOCS4,SOCS5,PPP1R3D,NUP35,ANKRD17,USP37,DSCC1,HIST1H2AE,HIST2H2AA4,HIST1H2AC,PPM1D,ARI…
GO:0051171	regulation of nitrogen compound metabolic process	1.2476	1.5015e-06	5.82348	SMARCAD1,NPAT,CDK6,ZNF268,PKIG,KLF12,AEBP2,ZNF831,CRY1,ZNF564,ZNF567,ZNF431,WWTR1,GATA1,HIST1H1C,IGBP1,FASLG,MAX,LEF1,TRIM33,TAF9B,HES2,PRMT6,HDAC8,PRDM16,BMP6,KLF5,TBX15,TDG,ZNF175,SUV39H2,GFI1B,ZC3H8,TCEAL1,ZNF254,PHF14,NR1D2,MBIP,TNIK,STK26,FRS2,EPGN,PLA2G1B,SRSF6,ROPN1L,PAQR3,ANGPT1,RASGRP1,REN,ATP7A,ZNF326,SOCS4,SOCS5,NUP35,ANKRD17,USP37,DSCC1,HIST1H2AE,HIST2H2AA4,HIST1H2AC,PPM1D,ARID1B,ZNF2…
GO:0035735	intraciliary transport involved in cilium assembly	6.50487	1.95954e-06	5.70785	SSX2IP,TTC30B,KIFAP3,IFT81,IFT52,DYNC2LI1,WDR35,WDR19,IFT74,DYNLRB2
GO:0042073	intraciliary transport	5.72428	2.36745e-06	5.62572	IFT52,DYNC2LI1,WDR35,WDR19,SSX2IP,TTC30B,KIFAP3,IFT81,IFT74,DYNLRB2,BBS12
GO:0098840	protein transport along microtubule	5.40027	4.34993e-06	5.36152	IFT52,DYNC2LI1,WDR35,WDR19,SSX2IP,TTC30B,KIFAP3,IFT81,IFT74,DYNLRB2,BBS12
GO:0099118	microtubule-based protein transport	5.40027	4.34993e-06	5.36152	IFT52,DYNC2LI1,WDR35,WDR19,SSX2IP,TTC30B,KIFAP3,IFT81,IFT74,DYNLRB2,BBS12
GO:0061512	protein localization to cilium	5.47778	8.02635e-05	4.09548	LZTFL1,EFCAB7,C5ORF42,TCTN1,TBC1D32,BBS9,WDR35,BBS1
GO:0070925	organelle assembly	1.72785	0.000102904	3.98757	RSL24D1,RPS10,PIK3C3,RAB33B,ATG5,CETN2,CENPJ,CCP110,SSX2IP,FOPNL,DNAH14,TTC30B,WWTR1,NPHP3,BBS9,TRIM59,IFT81,CCDC113,IFT52,WDR35,WDR19,BBS1,TMEM237,C5ORF42,TCTN1,IFT74,UNC119B,TMEM67,DYNC2LI1,G3BP2,KIFAP3,DYNLRB2,STAM2,STAM,MYOM1,CEP97,CEP76,HAUS6,TUBB1,CENPC,MYL2,DNAAF2,ZNF207,MAP9,CEP70,STAG2,PLS1,TBC1D32,BBS10,PIKFYVE,RAB33A
GO:1901657	glycosyl compound metabolic process	2.85145	0.000158538	3.79987	PNP,IMPDH2,NME7,NT5C3A,AMD1,PDCL,GBA3,ABHD10,TYW5,LCMT2,MBIP,AKR1C4,AKR1C1,DLG2,GMPR2,LCTL
GO:0033077	T cell differentiation in thymus	3.82639	0.000255062	3.59335	CAMK4,ZC3H8,RASGRP1,CD3D,CD28,ATG5,CDK6,BCL2,BCL11B,FZD7
GO:0031503	protein complex localization	2.84588	0.000408845	3.38844	G3BP2,WASL,IFT52,DYNC2LI1,WDR35,WDR19,SSX2IP,TTC30B,KIFAP3,IFT81,IFT74,DYNLRB2,BBS12,TLR3
GO:0043966	histone H3 acetylation	3.90292	0.00044332	3.35328	MEAF6,HDAC8,TADA1,LEF1,MBIP,TAF9B,TAF9,JADE1,SUPT3H
GO:0006325	chromatin organization	1.62622	0.000643234	3.19163	HDAC8,SUV39H2,TSPYL4,HIST1H1C,HIST1H1T,SMYD3,HIST1H2BK,ARID2,NFE2,CBX3,SMARCAD1,ACTR6,HIST1H2AE,HIST2H2AA4,HIST1H2AC,PPM1D,ARID1B,SETMAR,AEBP2,L3MBTL1,ZNF304,HLTF,TDG,HMGN5,TET1,GFI1B,PRMT6,RPS6KA5,PHC1,SUPT3H,KDM3A,CENPC,KDM5B,PRDM16,PRDM2,SRPK1,SKP1,TADA1,LEF1,MBIP,TAF9B,TAF9,JADE1,ING3,YEATS4,MEAF6,GATA1,ATG5
GO:0030705	cytoskeleton-dependent intracellular transport	2.53436	0.000884708	3.0532	MYRIP,WASL,IFT52,DYNC2LI1,WDR35,WDR19,SSX2IP,TTC30B,KIFAP3,IFT81,IFT74,DYNLRB2,BBS12,RASGRP1,KIF5C
GO:0030217	T cell differentiation	2.1972	0.00113623	2.94454	BMX,CCR9,CDK6,BCL2,BCL11B,FZD7,CAMK4,ZC3H8,RASGRP1,LEF1,ATP7A,CD3D,CD28,ATG5,SOCS5,PNP,RC3H2,LCK,LEPR
GO:0042110	T cell activation	1.78292	0.00118744	2.92539	BMX,CCR9,LCK,LEPR,CD3D,ICOS,PIK3R1,YES1,CD247,CD28,CD40LG,CDK6,BCL2,BCL11B,FZD7,CAMK4,ZC3H8,RASGRP1,LEF1,ATP7A,RC3H2,NCK1,PNP,SPTA1,GPAM,PDE5A,ATG5,SOCS5,CLC,CASP3,TWSG1,NLRC3
GO:0016569	covalent chromatin modification	1.6908	0.00153889	2.81279	SETMAR,PRMT6,RPS6KA5,PHC1,SUPT3H,TET1,KDM3A,KDM5B,PRDM16,SMYD3,PRDM2,SKP1,SUV39H2,TADA1,LEF1,MBIP,TAF9B,TAF9,JADE1,ING3,YEATS4,MEAF6,HDAC8,SMARCAD1,HIST1H1C,ZNF304,ATG5,CBX3,AEBP2,ARID2,L3MBTL1,ARID1B,HLTF,TDG,HMGN5,GFI1B
GO:0018205	peptidyl-lysine modification	1.8439	0.00173478	2.76075	SETMAR,NUP35,KIAA1586,IFIH1,TOP2B,METTL21A,PRDM16,SMYD3,PRDM2,RPS6KA5,KDM3A,SUV39H2,TADA1,LEF1,MBIP,TAF9B,TAF9,JADE1,SUPT3H,ING3,YEATS4,MEAF6,HIST1H1C,ZNF304,HDAC8,ATG5,ATP7A
GO:0032528	microvillus organization	5.42072	0.00191115	2.71871	TNIK,STK26,KLF5,PLS1,PLD1
GO:0030033	microvillus assembly	6.50487	0.00271953	2.56551	PLD1,KLF5,TNIK,STK26
GO:0006353	DNA-templated transcription, termination	2.62582	0.00314326	2.50262	TWISTNB,POLR1D,TAF1D,TAF1A,POLR1C,CSTF1,CSTF2T,PCF11,WDR33,SRSF6,SNRPE
GO:0043414	macromolecule methylation	1.89725	0.00388114	2.41104	BCDIN3D,PPM1D,METTL21A,FAM98A,SETMAR,PRMT6,PRMT9,TRMT13,LCMT2,TET1,TFB2M,PRDM16,SMYD3,PRDM2,KDM3A,SUV39H2,PIWIL4,METTL15,TRMT10C,HIST1H1C,ZNF304
GO:0016573	histone acetylation	2.3168	0.00417609	2.37923	RPS6KA5,TADA1,LEF1,MBIP,TAF9B,TAF9,JADE1,SUPT3H,ING3,YEATS4,MEAF6,HDAC8,ATG5
GO:0016137	glycoside metabolic process	5.7821	0.0043016	2.36637	GBA3,ABHD10,AKR1C4,AKR1C1
GO:0006473	protein acetylation	2.15631	0.00431379	2.36514	NAA15,DSCC1,RPS6KA5,TADA1,LEF1,MBIP,TAF9B,TAF9,JADE1,SUPT3H,ING3,YEATS4,MEAF6,HDAC8,ATG5
GO:0046854	phosphatidylinositol phosphorylation	2.62823	0.00472892	2.32524	FRS2,PIKFYVE,ICOS,LCK,IP6K2,PDGFA,PIK3C3,PIK3R1,PIP5K1B,CD28
GO:0006366	transcription from RNA polymerase II promoter	1.271	0.00515711	2.28759	CDK6,ZNF268,PKIG,KLF12,AEBP2,ZNF831,CRY1,ZNF564,ZNF567,ZNF431,WWTR1,GATA1,HIST1H1C,IGBP1,FASLG,MAX,LEF1,TRIM33,TAF9B,HES2,PRMT6,HDAC8,PRDM16,BMP6,KLF5,TBX15,TDG,ZNF175,SUV39H2,GFI1B,ZC3H8,TCEAL1,ZNF254,PHF14,NR1D2,CSTF1,CSTF2T,PCF11,WDR33,SRSF6,SNRPE,KDM5B,TADA1,KIAA1958,FAM200A,GABPB1,TCEAL5,MYCN,NFE2,ZSCAN32,ZNF770,RFX7,SP4,HMGN5,SUPT3H,BLZF1,EPM2AIP1,GTF2E1,TAF9,PPM1D,MED13,CDK12,TWSG1,PELO,EA…
GO:0010970	transport along microtubule	2.34762	0.00522252	2.28212	IFT52,DYNC2LI1,WDR35,WDR19,SSX2IP,TTC30B,KIFAP3,IFT81,IFT74,DYNLRB2,BBS12,RASGRP1
GO:0099111	microtubule-based transport	2.34762	0.00522252	2.28212	IFT52,DYNC2LI1,WDR35,WDR19,SSX2IP,TTC30B,KIFAP3,IFT81,IFT74,DYNLRB2,BBS12,RASGRP1
GO:0071281	cellular response to iron ion	7.80584	0.00553868	2.25659	SLC40A1,ATP7A,BMP6
GO:0018393	internal peptidyl-lysine acetylation	2.24009	0.00554365	2.2562	RPS6KA5,TADA1,LEF1,MBIP,TAF9B,TAF9,JADE1,SUPT3H,ING3,YEATS4,MEAF6,HDAC8,ATG5
GO:0006362	transcription elongation from RNA polymerase I promoter	4.19669	0.00612291	2.21304	TWISTNB,POLR1D,TAF1D,TAF1A,POLR1C
GO:0006363	termination of RNA polymerase I transcription	4.19669	0.00612291	2.21304	TWISTNB,POLR1D,TAF1D,TAF1A,POLR1C
GO:0046128	purine ribonucleoside metabolic process	2.85145	0.00680443	2.16721	PNP,IMPDH2,NME7,AMD1,MBIP,DLG2,GMPR2,NT5C3A
GO:0007018	microtubule-based movement	1.86555	0.00696589	2.15702	DPCD,ROPN1L,IFT52,DYNC2LI1,WDR35,WDR19,SSX2IP,TTC30B,KIFAP3,IFT81,IFT74,DYNLRB2,BBS12,RASGRP1,NPHP3,IGBP1,DNAH14,KIF5C,KIF20B
GO:0044275	cellular carbohydrate catabolic process	3.46926	0.00716251	2.14493	AGL,PGM2L1,PPP1R3D,ABHD10,BPGM,GBA3
GO:0006475	internal protein amino acid acetylation	2.16829	0.00724785	2.13979	RPS6KA5,TADA1,LEF1,MBIP,TAF9B,TAF9,JADE1,SUPT3H,ING3,YEATS4,MEAF6,HDAC8,ATG5
GO:0018394	peptidyl-lysine acetylation	2.15448	0.00763376	2.11726	RPS6KA5,TADA1,LEF1,MBIP,TAF9B,TAF9,JADE1,SUPT3H,ING3,YEATS4,MEAF6,HDAC8,ATG5
GO:0031295	T cell costimulation	2.73889	0.00863882	2.06355	ICOS,LCK,PIK3R1,YES1,CD3D,CD247,CD28,CD40LG
GO:0042278	purine nucleoside metabolic process	2.73889	0.00863882	2.06355	PNP,IMPDH2,NME7,AMD1,MBIP,DLG2,GMPR2,NT5C3A
GO:0035268	protein mannosylation	4.73081	0.00910589	2.04068	DPY19L2,DPY19L4,DPY19L2P2,ISPD
GO:0006361	transcription initiation from RNA polymerase I promoter	3.82639	0.00912446	2.03979	TWISTNB,POLR1D,TAF1D,TAF1A,POLR1C
GO:0035721	intraciliary retrograde transport	6.50487	0.00958811	2.01827	DYNC2LI1,WDR35,WDR19
GO:0042340	keratan sulfate catabolic process	6.50487	0.00958811	2.01827	LUM,OMD,OGN
GO:0043543	protein acylation	1.91849	0.00983258	2.00733	NAA15,ABHD17B,DSCC1,RPS6KA5,TADA1,LEF1,MBIP,TAF9B,TAF9,JADE1,SUPT3H,ING3,YEATS4,MEAF6,HDAC8,ATG5
GO:0002260	lymphocyte homeostasis	2.89105	0.0102848	1.9878	RC3H2,BCL2,CASP3,ZC3H8,GPAM,SLC40A1,SPTA1
GO:0046834	lipid phosphorylation	2.3441	0.010413	1.98242	FRS2,PIKFYVE,ICOS,LCK,IP6K2,PDGFA,PIK3C3,PIK3R1,PIP5K1B,CD28
GO:0030030	cell projection organization	1.31299	0.0107187	1.96986	NCK1,ANK3,OGN,BCL2,TOP2B,PARD6B,FRS2,KIF5C,PIK3R1,SPTA1,ISPD,RPS6KA5,EPHA4,SSX2IP,FOPNL,DNAH14,TTC30B,WWTR1,NPHP3,BBS9,TRIM59,IFT81,CCDC113,IFT52,WDR35,WDR19,BBS1,TMEM237,C5ORF42,TCTN1,IFT74,UNC119B,TMEM67,ATP7A,NFE2L2,PAQR3,PDGFA,TNIK,STK26,KLF5,DYNC2LI1,ATG5,XK,CCP110,PLS1,PLD1,KIFAP3,DYNLRB2,BBS12,CEP97,DNM3,ITGA6,KIF20B,TMEM106B,CAPRIN2,WASL,ARID1B,C21ORF91,DNAAF2,BCL11B,CETN2,HAUS6,CENPJ,CEP…
GO:0031294	lymphocyte costimulation	2.63488	0.01082	1.96577	ICOS,LCK,PIK3R1,YES1,CD3D,CD247,CD28,CD40LG
GO:0097711	ciliary basal body-plasma membrane docking	2.43932	0.0115116	1.93886	CETN2,HAUS6,CENPJ,CEP97,TCTN1,CEP76,CEP70,TMEM67,CCP110
GO:1901659	glycosyl compound biosynthetic process	3.12234	0.011898	1.92453	IMPDH2,NME7,AMD1,PDCL,TYW5,LCMT2
GO:0016024	CDP-diacylglycerol biosynthetic process	6.00449	0.0121132	1.91674	LCLAT1,AGPAT5,GPAM
GO:0032530	regulation of microvillus organization	6.00449	0.0121132	1.91674	PLS1,PLD1,KLF5
GO:0070525	tRNA threonylcarbamoyladenosine metabolic process	6.00449	0.0121132	1.91674	OSGEPL1,TRMT10C,TP53RK
GO:0006354	DNA-templated transcription, elongation	2.16829	0.012916	1.88887	ZNF326,TWISTNB,POLR1D,TAF1D,TAF1A,POLR1C,GTF2E1,TAF9B,CDK12,TAF9,EAPP
GO:0016570	histone modification	1.58226	0.0129833	1.88661	SETMAR,PRMT6,RPS6KA5,PHC1,SUPT3H,TET1,KDM3A,KDM5B,PRDM16,SMYD3,PRDM2,SKP1,SUV39H2,TADA1,LEF1,MBIP,TAF9B,TAF9,JADE1,ING3,YEATS4,MEAF6,HDAC8,SMARCAD1,HIST1H1C,ZNF304,ATG5
GO:0120036	plasma membrane bounded cell projection organization	1.30286	0.0138835	1.8575	NCK1,ANK3,OGN,BCL2,TOP2B,PARD6B,FRS2,KIF5C,PIK3R1,SPTA1,ISPD,RPS6KA5,EPHA4,SSX2IP,FOPNL,DNAH14,TTC30B,WWTR1,NPHP3,BBS9,TRIM59,IFT81,CCDC113,IFT52,WDR35,WDR19,BBS1,TMEM237,C5ORF42,TCTN1,IFT74,UNC119B,TMEM67,ATP7A,NFE2L2,PAQR3,TNIK,STK26,KLF5,DYNC2LI1,ATG5,XK,CCP110,PLS1,PLD1,KIFAP3,DYNLRB2,BBS12,CEP97,DNM3,ITGA6,KIF20B,TMEM106B,CAPRIN2,WASL,ARID1B,C21ORF91,DNAAF2,BCL11B,CETN2,HAUS6,CENPJ,CEP76,CEP…
GO:0050794	regulation of cellular process	1.06606	0.0139369	1.85583	SMARCAD1,RAD1,NPAT,CDK6,ZNF268,PKIG,KLF12,AEBP2,ZNF831,CRY1,ZNF564,ZNF567,ZNF431,WWTR1,GATA1,HIST1H1C,IGBP1,FASLG,MAX,LEF1,TRIM33,TAF9B,HES2,PRMT6,HDAC8,PRDM16,BMP6,KLF5,TBX15,TDG,ZNF175,SUV39H2,GFI1B,ZC3H8,TCEAL1,ZNF254,PHF14,NR1D2,RASGRP1,FRS2,PAQR3,EPGN,RASGRP3,ANGPT1,PDGFA,STK26,SPTA1,KBTBD7,MBIP,TNIK,PLA2G1B,SRSF6,NET1,BLZF1,BCL2,ROPN1L,KRIT1,AGGF1,PIK3R1,REN,MYCN,ATP7A,SKP1,RPS6KA5,TLR3,GPL…
GO:0048747	muscle fiber development	3.00225	0.0142965	1.84477	NEXN,XK,BCL2,MYL2,LEF1,PTCD2
GO:0009119	ribonucleoside metabolic process	2.34175	0.0147735	1.83052	PNP,IMPDH2,NME7,AMD1,PDCL,MBIP,DLG2,GMPR2,NT5C3A
GO:0046341	CDP-diacylglycerol metabolic process	5.5756	0.0149831	1.8244	LCLAT1,AGPAT5,GPAM
GO:0051276	chromosome organization	1.32266	0.0151527	1.81951	SMC4,CEP57L1,ZNF207,CETN2,ERCC4,ZRANB3,TOP2B,HDAC8,SUV39H2,TSPYL4,HIST1H1C,HIST1H1T,SMYD3,HIST1H2BK,L3MBTL1,SMARCAD1,ARID2,NFE2,CBX3,ACTR6,HIST1H2AE,HIST2H2AA4,HIST1H2AC,PPM1D,ARID1B,CENPC,STAG2,ZWILCH,SETMAR,AEBP2,ZNF304,HLTF,TDG,HMGN5,TET1,GFI1B,PRMT6,RPS6KA5,PHC1,SUPT3H,PRIM2,RFC3,KDM3A,DSCC1,KDM5B,PRDM16,PRDM2,SRPK1,SKP1,TADA1,LEF1,MBIP,TAF9B,TAF9,JADE1,ING3,YEATS4,MEAF6,GATA1,ATG5,PELO
GO:0030098	lymphocyte differentiation	1.66588	0.0158611	1.79967	BMX,CCR9,BCL2,PIK3R1,CD40LG,LCK,LEPR,CD3D,RASGRP1,CDK6,BCL11B,FZD7,CAMK4,ZC3H8,LEF1,ATP7A,CD28,ATG5,SOCS5,PNP,RC3H2
GO:0046631	alpha-beta T cell activation	2.18651	0.0164077	1.78495	BMX,ATP7A,BCL2,LEF1,SOCS5,BCL11B,PNP,CD28,RC3H2,TWSG1
GO:0006413	translational initiation	1.89725	0.0165072	1.78233	EIF4B,PAIP2B,NCK1,PAIP1,EIF4E,RPL10A,YAE1D1,ABCE1,RPL15,RPL21,RPS10,RPS15A,EIF1AD,EIF3J
GO:0032259	methylation	1.63551	0.0166948	1.77742	BCDIN3D,PPM1D,METTL21A,FAM98A,SETMAR,PRMT6,PRMT9,TRMT13,LCMT2,TET1,TFB2M,PRDM16,SMYD3,PRDM2,KDM3A,SUV39H2,PIWIL4,METTL15,TRMT10C,HIST1H1C,ZNF304,METTL18
GO:0006357	regulation of transcription from RNA polymerase II promoter	1.23652	0.0168978	1.77217	CDK6,ZNF268,PKIG,KLF12,AEBP2,ZNF831,CRY1,ZNF564,ZNF567,ZNF431,WWTR1,GATA1,HIST1H1C,IGBP1,FASLG,MAX,LEF1,TRIM33,TAF9B,HES2,PRMT6,HDAC8,PRDM16,BMP6,KLF5,TBX15,TDG,ZNF175,SUV39H2,GFI1B,ZC3H8,TCEAL1,ZNF254,PHF14,NR1D2,TWSG1,PELO,EAPP,SLC40A1,FBN1,NFE2L2,CREB3L4,CREBRF,E2F5,GABPB1,CKAP2,ITGA6,LUM,MYCN,PPP1R12A,NCK1,RBMXL1,CDK12,PIK3R1,PLA2G1B,SOHLH2,KDM3A,ZNF304,MKL2,SMYD3,BCL11B,HLTF,CAPRIN2,TAF9,TLR…
GO:0006479	protein methylation	1.93287	0.0177682	1.75036	SETMAR,PRMT6,METTL21A,PRMT9,TET1,PRDM16,SMYD3,PRDM2,KDM3A,SUV39H2,HIST1H1C,ZNF304,FAM98A
GO:0008213	protein alkylation	1.93287	0.0177682	1.75036	METTL21A,FAM98A,SETMAR,PRMT6,PRMT9,TET1,PRDM16,SMYD3,PRDM2,KDM3A,SUV39H2,HIST1H1C,ZNF304
GO:0043412	macromolecule modification	1.14188	0.017824	1.749	RASGRP1,FRS2,PAQR3,EPGN,RASGRP3,ANGPT1,PDGFA,STK26,SPTA1,KBTBD7,MBIP,TNIK,PLA2G1B,ZNF738,RC3H2,BCL2,SKP1,FBXO30,FBXL20,RNF144A,ANAPC10,BTBD1,PPIL6,FKBP7,PPIL3,BCDIN3D,PUS7L,ROPN1L,WWTR1,ABHD17B,ABHD13,DUS4L,OSGEPL1,SOCS4,SOCS5,ASB15,FANCF,FBXO3,KLHL20,TRIM59,TRIM23,NFE2L2,TRIM33,PEX12,G2E3,KLHL9,MIB1,HLTF,DCAF10,VCPIP1,HIST1H2BK,TRIM24,TRIM4,KBTBD6,PPM1D,TYW5,TRUB1,LCMT2,YES1,CDK6,TP53RK,CSNK2A1,…
GO:0043029	T cell homeostasis	3.25243	0.017884	1.74753	GPAM,RC3H2,BCL2,CASP3,ZC3H8
GO:0018027	peptidyl-lysine dimethylation	5.20389	0.0182031	1.73985	KDM3A,SUV39H2,SETMAR
GO:2000846	regulation of corticosteroid hormone secretion	5.20389	0.0182031	1.73985	REN,CRY1,BMP6
GO:0045893	positive regulation of transcription, DNA-templated	1.28265	0.0182746	1.73815	ARID1B,EAPP,NFE2L2,KLF12,CREB3L4,CREBRF,ZNF564,ZNF567,E2F5,GABPB1,WWTR1,GATA1,CKAP2,SLC40A1,ITGA6,LUM,MYCN,PPP1R12A,NCK1,RBMXL1,LEF1,TAF9B,CDK12,PIK3R1,PLA2G1B,SOHLH2,KDM3A,ZNF304,MKL2,SMYD3,BCL11B,BMP6,HLTF,CAPRIN2,KLF5,TAF9,TLR3,YES1,ZNF175,PRDM2,NANOG,JADE1,IFT74,TET1,YEATS4,EFCAB7,CCDC62,CD3D,RPS6KA5,CD28,MED13,ZC3H8,ZNF268,CARF,NOL11,NFE2,NPAT,ANKRD49,CASZ1,SMARCAD1,ZNF398,PRDM16,TFB2M,HMGN5…
GO:1903508	positive regulation of nucleic acid-templated transcription	1.28265	0.0182746	1.73815	ARID1B,GATA1,MYCN,NFE2,NPAT,LEF1,ANKRD49,CASZ1,KDM3A,SMARCAD1,ZNF398,PRDM16,TFB2M,HMGN5,NAA15,YEATS4,CAMK4,FZD7,SUPT3H,TRIM24,MED13,NR1D2,EAPP,NFE2L2,KLF12,CREB3L4,CREBRF,ZNF564,ZNF567,E2F5,GABPB1,WWTR1,CKAP2,SLC40A1,ITGA6,LUM,PPP1R12A,NCK1,RBMXL1,TAF9B,CDK12,PIK3R1,PLA2G1B,SOHLH2,ZNF304,MKL2,SMYD3,BCL11B,BMP6,HLTF,CAPRIN2,KLF5,TAF9,TLR3,YES1,ZNF175,PRDM2,NANOG,JADE1,IFT74,TET1,EFCAB7,CCDC62,CD3D…
GO:0009451	RNA modification	2.05909	0.018379	1.73568	BCDIN3D,PUS7L,DUS4L,OSGEPL1,TYW5,TRUB1,LCMT2,TRMT13,TFB2M,METTL15,TRMT10C
GO:1902680	positive regulation of RNA biosynthetic process	1.28175	0.0185351	1.73201	ARID1B,GATA1,MYCN,NFE2,NPAT,LEF1,ANKRD49,CASZ1,KDM3A,SMARCAD1,ZNF398,PRDM16,TFB2M,HMGN5,NAA15,YEATS4,CAMK4,FZD7,SUPT3H,TRIM24,MED13,NR1D2,EAPP,NFE2L2,KLF12,CREB3L4,CREBRF,ZNF564,ZNF567,E2F5,GABPB1,WWTR1,CKAP2,SLC40A1,ITGA6,LUM,PPP1R12A,NCK1,RBMXL1,TAF9B,CDK12,PIK3R1,PLA2G1B,SOHLH2,ZNF304,MKL2,SMYD3,BCL11B,BMP6,HLTF,CAPRIN2,KLF5,TAF9,TLR3,YES1,ZNF175,PRDM2,NANOG,JADE1,IFT74,TET1,EFCAB7,CCDC62,CD3D…
GO:0032673	regulation of interleukin-4 production	3.85473	0.0187856	1.72618	LEF1,PRG2,CD28,CD40LG
GO:0008033	tRNA processing	2.13274	0.019212	1.71643	DUS4L,OSGEPL1,TYW5,TRUB1,LCMT2,TRMT13,TRMT10C,TP53RK,TRMT12,PUS7L
GO:0018193	peptidyl-amino acid modification	1.30097	0.0196984	1.70557	PPIL6,FKBP7,PPIL3,EPGN,SOCS4,SOCS5,SETMAR,NUP35,KIAA1586,IFIH1,TOP2B,NAA15,METTL21A,MORC3,MYLK4,PKN2,BCL2,CAMK4,CSNK2A1,EPHA4,FGFR1OP2,LCK,TRIM24,ATP7A,METAP2,ST6GALNAC1,EGLN3,DPY19L2,DPY19L4,DPY19L2P2,PRMT9,PRMT6,PAQR3,NCK1,ANGPT1,SMYD3,CAPRIN2,PRDM16,PRDM2,RPS6KA5,KDM3A,SUV39H2,BLK,BMX,YES1,ARL2BP,TADA1,LEF1,MBIP,TAF9B,TAF9,JADE1,SUPT3H,ING3,YEATS4,MEAF6,PDGFA,GATA1,HIST1H1C,ZNF304,HDAC8,ATG5
GO:0006654	phosphatidic acid biosynthetic process	3.17311	0.019743	1.70459	LCLAT1,PLA2G1B,PLD1,AGPAT5,GPAM
GO:0019748	secondary metabolic process	2.7878	0.0200635	1.69759	BCL2,BDH2,BPGM,AKR1C4,AKR1C1,NFE2L2
GO:0034470	ncRNA processing	1.56117	0.0212655	1.67233	RRP15,DIEXF,RPL10A,DUS4L,OSGEPL1,NOL11,RIOK2,RPL15,RPL21,RPS10,RPS15A,ERI1,TYW5,TRUB1,LCMT2,TP53RK,TRMT12,PUS7L,TRMT13,SRFBP1,TFB2M,METTL15,TRMT10C,BCDIN3D
GO:0007099	centriole replication	3.71707	0.0212676	1.67228	CENPJ,CEP76,CETN2,CCP110
GO:0033013	tetrapyrrole metabolic process	2.73889	0.02172	1.66314	MMADHC,TCN1,SPTA1,IBA57,FECH,BDH2
GO:0046473	phosphatidic acid metabolic process	3.09755	0.0217242	1.66306	LCLAT1,PLA2G1B,PLD1,AGPAT5,GPAM
GO:2000351	regulation of endothelial cell apoptotic process	3.09755	0.0217242	1.66306	ANGPT1,NFE2L2,KRIT1,FASLG,CD40LG
GO:0035930	corticosteroid hormone secretion	4.87865	0.0217762	1.66202	REN,CRY1,BMP6
GO:0043968	histone H2A acetylation	4.87865	0.0217762	1.66202	ING3,MEAF6,YEATS4
GO:0051457	maintenance of protein location in nucleus	4.87865	0.0217762	1.66202	MORC3,ARL2BP,SKP1
GO:0010628	positive regulation of gene expression	1.23429	0.0221352	1.65492	ARID1B,PAIP1,CD28,GATA1,MYCN,NFE2,NPAT,LEF1,ANKRD49,CASZ1,KDM3A,SMARCAD1,ZNF398,PRDM16,TFB2M,HMGN5,NAA15,YEATS4,CAMK4,FZD7,SUPT3H,TRIM24,MED13,NR1D2,EAPP,PIK3R1,NFE2L2,NCK1,TWISTNB,POLR1D,TAF1D,TAF1A,POLR1C,KLF12,CREB3L4,CREBRF,ZNF564,ZNF567,E2F5,GABPB1,WWTR1,CKAP2,SLC40A1,ITGA6,LUM,PPP1R12A,RBMXL1,TAF9B,CDK12,PLA2G1B,SOHLH2,ZNF304,MKL2,SMYD3,BCL11B,BMP6,HLTF,CAPRIN2,KLF5,TAF9,TLR3,YES1,ZNF175,PR…
GO:0022409	positive regulation of cell-cell adhesion	1.70784	0.0227223	1.64355	ICOS,LCK,PIK3R1,YES1,CD3D,CD247,CD28,CD40LG,RASGRP1,ANK3,NCK1,PNP,SPTA1,GPAM,SOCS5,KIFAP3,ITGA6
GO:0006400	tRNA modification	2.4613	0.023378	1.63119	DUS4L,OSGEPL1,TRMT13,LCMT2,TYW5,TRMT10C,TRUB1
GO:0018146	keratan sulfate biosynthetic process	3.58889	0.0239412	1.62085	LUM,OMD,OGN,B4GALT6
GO:0050863	regulation of T cell activation	1.61612	0.0243506	1.61349	ICOS,LCK,PIK3R1,YES1,CD3D,CD247,CD28,CD40LG,CAMK4,ZC3H8,RASGRP1,NCK1,PNP,SPTA1,GPAM,PDE5A,SOCS5,CLC,CASP3,TWSG1
GO:0009791	post-embryonic development	2.26256	0.0251338	1.59974	BCL11B,FBN1,KDM5B,MORC3,MYL2,RC3H2,BCL2,ALDH5A1
GO:0046632	alpha-beta T cell differentiation	2.26256	0.0251338	1.59974	BMX,ATP7A,BCL2,LEF1,SOCS5,PNP,RC3H2,BCL11B
GO:0016571	histone methylation	2.01701	0.027098	1.56706	SETMAR,TET1,PRDM16,SMYD3,PRDM2,PRMT6,KDM3A,SUV39H2,HIST1H1C,ZNF304
GO:0010557	positive regulation of macromolecule biosynthetic process	1.23234	0.0295392	1.5296	ARID1B,PAIP1,CD28,GATA1,MYCN,NFE2,NPAT,LEF1,ANKRD49,CASZ1,KDM3A,SMARCAD1,ZNF398,PRDM16,TFB2M,HMGN5,NAA15,YEATS4,CAMK4,FZD7,SUPT3H,TRIM24,MED13,NR1D2,EAPP,NFE2L2,NCK1,TLR3,SORBS1,EPM2AIP1,PDGFA,PLA2G1B,KLF12,CREB3L4,CREBRF,ZNF564,ZNF567,E2F5,GABPB1,WWTR1,CKAP2,SLC40A1,ITGA6,LUM,PPP1R12A,RBMXL1,TAF9B,CDK12,PIK3R1,SOHLH2,ZNF304,MKL2,SMYD3,BCL11B,BMP6,HLTF,CAPRIN2,KLF5,TAF9,YES1,ZNF175,PRDM2,NANOG,JA…
GO:0070873	regulation of glycogen metabolic process	3.35735	0.0298737	1.52471	PPP1R3D,SORBS1,EPM2AIP1,GCGR
GO:0098534	centriole assembly	3.35735	0.0298737	1.52471	CETN2,CENPJ,CCP110,CEP76
GO:0051131	chaperone-mediated protein complex assembly	4.33658	0.0299838	1.52311	CCT6B,BBS12,BBS10
GO:2000831	regulation of steroid hormone secretion	4.33658	0.0299838	1.52311	REN,CRY1,BMP6
GO:0090329	regulation of DNA-dependent DNA replication	2.8282	0.0309201	1.50976	STAG2,ZRANB3,RFC3,DSCC1,BMP6
GO:0006650	glycerophospholipid metabolic process	1.54353	0.0331055	1.4801	GPLD1,LCLAT1,PLA2G1B,PLD1,AGPAT5,GPAM,CSNK2A1,PIKFYVE,PIK3C3,PIK3R1,PLEKHA3,BMX,PIP5K1B,PDGFA,FRS2,OSBPL10,ICOS,LCK,IP6K2,CD28,ALDH5A1
GO:0018022	peptidyl-lysine methylation	2.03631	0.0331529	1.47948	SETMAR,PRDM16,SMYD3,PRDM2,KDM3A,SUV39H2,HIST1H1C,ZNF304,METTL21A
GO:0005978	glycogen biosynthetic process	2.76803	0.0335471	1.47434	PPP1R3D,SORBS1,EPM2AIP1,AGL,PGM2L1
GO:0009250	glucan biosynthetic process	2.76803	0.0335471	1.47434	AGL,PGM2L1,PPP1R3D,SORBS1,EPM2AIP1
GO:0045058	T cell selection	2.76803	0.0335471	1.47434	BCL11B,BCL2,CD3D,CD28,ATG5
GO:0006360	transcription from RNA polymerase I promoter	2.47804	0.0336071	1.47357	TWISTNB,POLR1D,TAF1D,TAF1A,POLR1C,NOL11
GO:0043967	histone H4 acetylation	2.47804	0.0336071	1.47357	MEAF6,JADE1,ATG5,LEF1,ING3,YEATS4
GO:0045815	positive regulation of gene expression, epigenetic	2.2767	0.0339865	1.46869	ARID1B,TET1,TWISTNB,POLR1D,TAF1D,TAF1A,POLR1C
GO:0046649	lymphocyte activation	1.37346	0.033991	1.46864	BMX,CCR9,BCL2,PIK3R1,CD40LG,LCK,LEPR,CD3D,CASP3,ICOS,YES1,CD247,CD28,RASGRP1,CDK6,BCL11B,FZD7,CAMK4,ZC3H8,LEF1,ATP7A,RC3H2,MS4A1,NCK1,PNP,SPTA1,GPAM,NLRC3,IGBP1,PDE5A,ATG5,SOCS5,CLC,IMPDH2,IGLL1,TWSG1
GO:0051254	positive regulation of RNA metabolic process	1.23902	0.0343836	1.46365	ARID1B,GATA1,MYCN,NFE2,NPAT,LEF1,ANKRD49,CASZ1,KDM3A,SMARCAD1,ZNF398,PRDM16,TFB2M,HMGN5,NAA15,YEATS4,CAMK4,FZD7,SUPT3H,TRIM24,MED13,NR1D2,EAPP,PIK3R1,NFE2L2,KLF12,CREB3L4,CREBRF,ZNF564,ZNF567,E2F5,GABPB1,WWTR1,CKAP2,SLC40A1,ITGA6,LUM,PPP1R12A,NCK1,RBMXL1,TAF9B,CDK12,PLA2G1B,SOHLH2,ZNF304,MKL2,SMYD3,BCL11B,BMP6,HLTF,CAPRIN2,KLF5,TAF9,TLR3,YES1,ZNF175,PRDM2,NANOG,JADE1,IFT74,TET1,EFCAB7,CCDC62,CD3D…
GO:0010288	response to lead ion	4.10834	0.0346148	1.46074	ATP7A,FECH,CAT
GO:0030220	platelet formation	4.10834	0.0346148	1.46074	GATA1,CLEC1B,CASP3
GO:1905515	non-motile cilium assembly	2.71036	0.0363087	1.43999	TBC1D32,IFT52,BBS1,BBS10,IFT74
GO:0032633	interleukin-4 production	3.15387	0.0365996	1.43652	LEF1,PRG2,CD28,CD40LG
GO:0006275	regulation of DNA replication	1.98454	0.0381676	1.4183	STAG2,PDGFA,PLA2G1B,ZRANB3,RFC3,DSCC1,BMP6,ANKRD17,USP37
GO:0007098	centrosome cycle	1.98454	0.0381676	1.4183	CETN2,CENPJ,CCP110,TMEM67,CEP76,MAP9,SSX2IP,PPP1R12A,HAUS6
GO:0050870	positive regulation of T cell activation	1.69429	0.0384733	1.41484	ICOS,LCK,PIK3R1,YES1,CD3D,CD247,CD28,CD40LG,RASGRP1,NCK1,PNP,SPTA1,GPAM,SOCS5
GO:0072577	endothelial cell apoptotic process	2.65505	0.039206	1.40665	ANGPT1,NFE2L2,KRIT1,FASLG,CD40LG
GO:0022407	regulation of cell-cell adhesion	1.46933	0.0392741	1.40589	ITGA6,ICOS,LCK,PIK3R1,YES1,CD3D,CD247,CD28,CD40LG,CAMK4,ZC3H8,RASGRP1,ANK3,NCK1,PNP,SPTA1,GPAM,PDE5A,SOCS5,CLC,CASP3,KIFAP3,TWSG1,LEF1
GO:0003351	epithelial cilium movement	3.90292	0.0395923	1.40239	NPHP3,DPCD,ROPN1L
GO:0036344	platelet morphogenesis	3.90292	0.0395923	1.40239	GATA1,CLEC1B,CASP3
GO:0046037	GMP metabolic process	3.90292	0.0395923	1.40239	IMPDH2,DLG2,GMPR2
GO:0010039	response to iron ion	3.06111	0.040263	1.39509	ATP7A,SLC40A1,BMP6,BCL2
GO:0042339	keratan sulfate metabolic process	3.06111	0.040263	1.39509	LUM,OMD,OGN,B4GALT6
GO:0097502	mannosylation	3.06111	0.040263	1.39509	DPY19L2,DPY19L4,DPY19L2P2,ISPD
GO:0001776	leukocyte homeostasis	2.19441	0.0403257	1.39442	RC3H2,BCL2,CASP3,SLC40A1,SPTA1,ZC3H8,GPAM
GO:0032465	regulation of cytokinesis	2.36541	0.0408707	1.38859	PKN2,KIF20B,MAP9,CETN2,PIK3C3,CCP110
GO:1902115	regulation of organelle assembly	1.81148	0.0416368	1.38052	DYNC2LI1,ATG5,CEP97,CCP110,CENPJ,CEP76,STAG2,STAM,PIKFYVE,RAB33B,RAB33A
GO:0046488	phosphatidylinositol metabolic process	1.67097	0.0424092	1.37254	GPLD1,PIKFYVE,PIK3C3,PIK3R1,PLEKHA3,BMX,PIP5K1B,PDGFA,FRS2,PLA2G1B,ICOS,LCK,IP6K2,CD28
GO:1903037	regulation of leukocyte cell-cell adhesion	1.51717	0.0428753	1.36779	ICOS,LCK,PIK3R1,YES1,CD3D,CD247,CD28,CD40LG,CAMK4,ZC3H8,RASGRP1,NCK1,PNP,SPTA1,GPAM,PDE5A,SOCS5,CLC,CASP3,TWSG1
GO:0007017	microtubule-based process	1.35317	0.0432869	1.36364	MAP7,ZNF207,DPCD,ROPN1L,DNAH14,KIFAP3,KIF5C,DYNLRB2,KIF20B,CENPJ,CKAP2,SSX2IP,PPP1R12A,HAUS6,CETN2,CCP110,TMEM67,FOPNL,IFT52,DYNC2LI1,WDR35,WDR19,TTC30B,IFT81,IFT74,BBS12,CEP76,MAP9,RASGRP1,TUBB1,NPHP3,IGBP1,DNAAF2,STAG2,CEP97
GO:0001510	RNA methylation	2.3301	0.0434954	1.36156	TRMT13,LCMT2,TFB2M,METTL15,TRMT10C,BCDIN3D
GO:1904035	regulation of epithelial cell apoptotic process	2.3301	0.0434954	1.36156	ANGPT1,NFE2L2,KRIT1,FASLG,CD40LG,SRSF6
GO:0045494	photoreceptor cell maintenance	2.97365	0.0441271	1.35529	BBS12,NPHP3,BBS1,BBS10
GO:0034968	histone lysine methylation	2.02093	0.0447864	1.34885	SETMAR,KDM3A,SUV39H2,HIST1H1C,ZNF304,PRDM16,SMYD3,PRDM2
GO:0035929	steroid hormone secretion	3.71707	0.0449111	1.34765	REN,CRY1,BMP6
GO:0045061	thymic T cell selection	3.71707	0.0449111	1.34765	CD3D,CD28,ATG5
GO:1901068	guanosine-containing compound metabolic process	2.55093	0.0454122	1.34283	IMPDH2,NME7,MBIP,DLG2,GMPR2
GO:0009116	nucleoside metabolic process	1.91947	0.0456241	1.34081	PNP,IMPDH2,NME7,NT5C3A,AMD1,PDCL,MBIP,DLG2,GMPR2
GO:0006778	porphyrin-containing compound metabolic process	2.89105	0.0481916	1.31703	SPTA1,IBA57,FECH,BDH2
GO:0031328	positive regulation of cellular biosynthetic process	1.19514	0.0483609	1.31551	ARID1B,GPLD1,PAIP1,CD28,GATA1,MYCN,NFE2,NPAT,LEF1,ANKRD49,CASZ1,KDM3A,SMARCAD1,ZNF398,PRDM16,TFB2M,HMGN5,NAA15,YEATS4,CAMK4,FZD7,SUPT3H,TRIM24,MED13,NR1D2,RLN2,BMP6,EAPP,NFE2L2,NCK1,TLR3,APOC2,SORBS1,EPM2AIP1,PDGFA,PLA2G1B,KLF12,CREB3L4,CREBRF,ZNF564,ZNF567,E2F5,GABPB1,WWTR1,CKAP2,SLC40A1,ITGA6,LUM,PPP1R12A,RBMXL1,TAF9B,CDK12,PIK3R1,SOHLH2,ZNF304,MKL2,SMYD3,BCL11B,HLTF,CAPRIN2,KLF5,TAF9,YES1,ZNF1…
GO:0006352	DNA-templated transcription, initiation	1.60614	0.0487801	1.31176	TWISTNB,POLR1D,TAF1D,TAF1A,POLR1C,WWTR1,GTF2E1,TAF9B,TAF9,PPM1D,MED13,NR1D2,CRCP,TFB2M,BRF2
GO:0006369	termination of RNA polymerase II transcription	2.26256	0.0490552	1.30932	CSTF1,CSTF2T,PCF11,WDR33,SRSF6,SNRPE
GO:0000278	mitotic cell cycle	1.27114	0.0497847	1.3029	SMC4,CEP57L1,ZNF207,CDK6,EIF4E,MAX,ORC4,PRIM2,USP37,NPAT,CETN2,PPP1R12A,CDK14,HAUS6,CENPJ,SKP1,CEP76,CEP70,PPM1D,CCP110,CKAP2,ANK3,CNOT4,NUP35,L3MBTL1,KIF20B,ZWILCH,ZNF268,TNIK,STK26,STRADB,DYNLT3,DSCC1,SETMAR,TOP2B,EPGN,CD28,PKN2,MAP9,CENPC,ANAPC10,ANKRD17,STAG2,CEP97,BCL2,ZNF655,JADE1,VCPIP1,YEATS4
GO:1904375	regulation of protein localization to cell periphery	2.09352	0.0499082	1.30183	CSNK2A1,TMEM59,SORBS1,PIK3R1,PLS1,LZTFL1,EFCAB7
